# Supplementary material for: LAP1 Interactome Profiling Provides New Insights into LAP1’s Physiological Functions
Source: Int J Mol Sci. 2024 Dec 10;25(24):13235. doi: 10.3390/ijms252413235 (PMC11678445; doi:10.3390/ijms252413235)
Supplement: Supplementary file 1 [file ijms-25-13235-s001.zip]

Archive with 2 entries (2 files):
- Pereira et al (2024) - Supplementary Data1_IJMS.xlsx
- Pereira et al (2024) - Supplementary Data2_IJMS.xlsx
