# Supplementary material for: LAP1 Interactome Profiling Provides New Insights into LAP1’s Physiological Functions
Source: Int J Mol Sci. 2024 Dec 10;25(24):13235. doi: 10.3390/ijms252413235 (PMC11678445; doi:10.3390/ijms252413235)
Supplement: Supplementary file 1 [file ijms-25-13235-s001.zip › Pereira et al (2024) - Supplementary Data1_IJMS.xlsx]

## Sheet: Article Info
Article title
LAP1 Interactome Profiling Provides New Insights into LAP1’s Physiological Functions
Journal
International Journal of Molecular Sciences
Authors
Cátia D. Pereira 1, Guadalupe Espadas 2,3, Filipa Martins 1, Anne T. Bertrand 4, Laurent Servais 5,6, Eduard Sabidó 2,3, Philippe Chevalier 7,8, Odete A. B. da Cruz e Silva 1 and Sandra Rebelo 1,*
Affiliations
1 Institute of Biomedicine (iBiMED), Department of Medical Sciences, University of Aveiro, 3810-193 Aveiro, Portugal; daniela.pereira@ua.pt (C.D.P.); samartins@ua.pt (F.M.); odetecs@ua.pt (O.A.B.-d.C.S.)
2 Center for Genomics Regulation, The Barcelona Institute of Science and Technology (BIST), 08003 Barcelona, Spain; guadalupe.espadas@crg.eu (G.E.); eduard.sabido@crg.eu (E.S.)
3 Department of Medicine and Life Sciences, Universitat Pompeu Fabra, 08003 Barcelona, Spain
4 Centre de Recherche en Myologie, Institut de Myologie, Medicine Faculty—Sorbonne Université, Inserm, 75013 Paris, France; a.bertrand@institut-myologie.org
5 MDUK Oxford Neuromuscular Center, Department of Paediatrics, University of Oxford and NIHR Oxford Biomedical Research Center, Oxford OX3 9DU, UK; laurent.servais@paediatrics.ox.ac.uk
6 Neuromuscular Center, Division of Paediatrics, University Hospital of Liège and University of Liège, 4000 Liège, Belgium
7 Institut NeuroMyoGène (INMG), Université Claude Bernard Lyon 1, 69266 Lyon, France; philippe.chevalier@chu-lyon.fr
8 Hospices Civils de Lyon, 69677 Lyon, France
* Corresponding author
srebelo@ua.pt

## Sheet: Contents
Section	Description
hLAP1 Interactome_Databases	Supplementary Table S1. List of human protein interactors of human LAP1 retrieved from online databases and the study by Serrano et al. (2016)
mLap1 Interactome_Databases	Supplementary Table S2. List of human protein interactors of mouse Lap1 retrieved from online databases and the study by Serrano et al. (2016)
hLAP1 Interactome_C–Fibroblasts	Supplementary Table S3. List of human protein interactors of human LAP1 detected by co-IP coupled to LC–MS/MS analysis in control fibroblasts
hLAP1 Interactome_L–Fibroblasts	Supplementary Table S4. List of human protein interactors of human LAP1 detected by co-IP coupled to LC–MS/MS analysis in LAP1 E482A fibroblasts
Interactome_Protein Class	Supplementary Table S5. Protein class-based functional classification of LAP1-interacting proteins using the PANTHER online resource
Interactome_GO+Pathways	Supplementary Table S6. Functional enrichment analysis of LAP1-interacting proteins using the STRING database
Interactome (All)_Network	Supplementary Figure S1. PPI network of LAP1-interacting proteins
Interactome (Clusters)_Network	Supplementary Figure S2. PPI subnetworks of clusters comprising LAP1-interacting proteins
Interactome_Clusters	Supplementary Table S7. List of clusters comprising LAP1-interacting proteins
Cluster 1_GO+Pathways	Supplementary Table S8. Functional enrichment analysis of cluster 1 comprising LAP1-interacting proteins using the STRING database
Cluster 2_GO+Pathways	Supplementary Table S9. Functional enrichment analysis of cluster 2 comprising LAP1-interacting proteins using the STRING database
Cluster 3_GO+Pathways	Supplementary Table S10. Functional enrichment analysis of cluster 3 comprising LAP1-interacting proteins using the STRING database
Clusters 4+12_GO+Pathways	Supplementary Table S11. Functional enrichment analysis of clusters 4 and 12 comprising LAP1-interacting proteins using the STRING database
Cluster 5_GO+Pathways	Supplementary Table S12. Functional enrichment analysis of cluster 5 comprising LAP1-interacting proteins using the STRING database
Cluster 6_GO+Pathways	Supplementary Table S13. Functional enrichment analysis of cluster 6 comprising LAP1-interacting proteins using the STRING database
Cluster 7_GO+Pathways	Supplementary Table S14. Functional enrichment analysis of cluster 7 comprising LAP1-interacting proteins using the STRING database
Cluster 8_GO+Pathways	Supplementary Table S15. Functional enrichment analysis of cluster 8 comprising LAP1-interacting proteins using the STRING database
Cluster 9_GO+Pathways	Supplementary Table S16. Functional enrichment analysis of cluster 9 comprising LAP1-interacting proteins using the STRING database
Cluster 10_GO+Pathways	Supplementary Table S17. Functional enrichment analysis of cluster 10 comprising LAP1-interacting proteins using the STRING database
Clusters 11+23_GO+Pathways	Supplementary Table S18. Functional enrichment analysis of clusters 11 and 23 comprising LAP1-interacting proteins using the STRING database
Cluster 13_GO+Pathways	Supplementary Table S19. Functional enrichment analysis of cluster 13 comprising LAP1-interacting proteins using the STRING database
Cluster 14_GO+Pathways	Supplementary Table S20. Functional enrichment analysis of cluster 14 comprising LAP1-interacting proteins using the STRING database
Cluster 15_GO+Pathways	Supplementary Table S21. Functional enrichment analysis of cluster 15 comprising LAP1-interacting proteins using the STRING database
Cluster 16_GO+Pathways	Supplementary Table S22. Functional enrichment analysis of cluster 16 comprising LAP1-interacting proteins using the STRING database
Cluster 17_GO+Pathways	Supplementary Table S23. Functional enrichment analysis of cluster 17 comprising LAP1-interacting proteins using the STRING database
Cluster 18_GO+Pathways	Supplementary Table S24. Functional enrichment analysis of cluster 18 comprising LAP1-interacting proteins using the STRING database
Cluster 19_GO+Pathways	Supplementary Table S25. Functional enrichment analysis of cluster 19 comprising LAP1-interacting proteins using the STRING database
Cluster 20_GO+Pathways	Supplementary Table S26. Functional enrichment analysis of cluster 20 comprising LAP1-interacting proteins using the STRING database
Cluster 21_GO+Pathways	Supplementary Table S27. Functional enrichment analysis of cluster 21 comprising LAP1-interacting proteins using the STRING database
Cluster 22_GO+Pathways	Supplementary Table S28. Functional enrichment analysis of cluster 22 comprising LAP1-interacting proteins using the STRING database
Cluster 24_Pathways	Supplementary Table S29. Functional enrichment analysis of cluster 24 comprising LAP1-interacting proteins using the STRING database
Cluster 25_GO+Pathways	Supplementary Table S30. Functional enrichment analysis of cluster 25 comprising LAP1-interacting proteins using the STRING database
Cluster 26_GO+Pathways	Supplementary Table S31. Functional enrichment analysis of cluster 26 comprising LAP1-interacting proteins using the STRING database
Cluster 27_GO	Supplementary Table S32. Functional enrichment analysis of cluster 27 comprising LAP1-interacting proteins using the STRING database
Cluster 28_GO+Pathways	Supplementary Table S33. Functional enrichment analysis of cluster 28 comprising LAP1-interacting proteins using the STRING database
Cluster 31_GO+Pathways	Supplementary Table S34. Functional enrichment analysis of cluster 31 comprising LAP1-interacting proteins using the STRING database
Cluster 32_GO+Pathways	Supplementary Table S35. Functional enrichment analysis of cluster 32 comprising LAP1-interacting proteins using the STRING database
Cluster 33_Pathways	Supplementary Table S36. Functional enrichment analysis of cluster 33 comprising LAP1-interacting proteins using the STRING database
Cluster 34_Pathways	Supplementary Table S37. Functional enrichment analysis of cluster 34 comprising LAP1-interacting proteins using the STRING database
Cluster 35_GO+Pathways	Supplementary Table S38. Functional enrichment analysis of cluster 35 comprising LAP1-interacting proteins using the STRING database
Cluster 36_Pathways	Supplementary Table S39. Functional enrichment analysis of cluster 36 comprising LAP1-interacting proteins using the STRING database
Cluster 37_Pathways	Supplementary Table S40. Functional enrichment analysis of cluster 37 comprising LAP1-interacting proteins using the STRING database
Cluster 38_GO+Pathways	Supplementary Table S41. Functional enrichment analysis of cluster 38 comprising LAP1-interacting proteins using the STRING database
Cluster 39_GO	Supplementary Table S42. Functional enrichment analysis of cluster 39 comprising LAP1-interacting proteins using the STRING database
Cluster 40_GO	Supplementary Table S43. Functional enrichment analysis of cluster 40 comprising LAP1-interacting proteins using the STRING database
Cluster 41_GO	Supplementary Table S44. Functional enrichment analysis of cluster 41 comprising LAP1-interacting proteins using the STRING database
Cluster 42_GO+Pathways	Supplementary Table S45. Functional enrichment analysis of cluster 42 comprising LAP1-interacting proteins using the STRING database
Cluster 43_GO	Supplementary Table S46. Functional enrichment analysis of cluster 43 comprising LAP1-interacting proteins using the STRING database
Cluster 44_GO+Pathways	Supplementary Table S47. Functional enrichment analysis of cluster 44 comprising LAP1-interacting proteins using the STRING database

## Sheet: hLAP1 Interactome_Databases
Supplementary Table S1. List of human protein interactors of human LAP1 (UniProt accession: Q5JTV8) retrieved from online public databases/web services, including NCBI [78], BioGRID [79], HIPPIE [80], IntAct [81], mentha [82], I2D [83] and PSICQUIC View [84], as well as from the study by Serrano et al. (2016) [22]. The UniProt accession number, gene name and protein name of the 232 LAP1-interacti…
UniProt accession	Gene name	Protein name	PPI detection method	References
Q9BRR6	ADPGK	ADP-dependent glucokinase	Affinity capture–MS	https://doi.org/10.1016/j.cell.2021.04.011
Q8N302	AGGF1	Angiogenic factor with G patch and FHA domains 1	Two-hybrid	https://doi.org/10.1016/j.celrep.2020.108050
O95831	AIFM1	Apoptosis-inducing factor mitochondria-associated 1	Affinity capture–MS1; Proximity labeling–MS2	1 https://doi.org/10.1016/j.cell.2021.04.011; 1 https://doi.org/10.1016/j.cell.2015.09.053; 1 https://doi.org/10.1038/nature22366; 2 https://doi.org/10.1038/s41467-018-03523-2
P54819	AK2	Adenylate kinase 2	Affinity capture–MS	https://doi.org/10.1016/j.cell.2021.04.011
Q92667	AKAP1	A-kinase-anchoring protein 1 / Protein phosphatase 1 regulatory subunit 43	Proximity labeling–MS	https://doi.org/10.1038/s41586-021-03592-2
Q6UX46	ALKAL2	ALK and LTK ligand 2	Affinity capture–MS	The BioPlex Network of Human Protein Interactions: Additional Unpublished AP-MS Results (Pre-Publication) – Huttlin et al. (2021/pre-pub – BioGRID)
O96018	APBA3	Amyloid-β precursor protein-binding family A member 3	Affinity capture–MS	The BioPlex Network of Human Protein Interactions: Additional Unpublished AP-MS Results (Pre-Publication) – Huttlin et al. (2021/pre-pub – BioGRID)
P62330	ARF6	ADP-ribosylation factor 6	Proximity labeling–MS	https://doi.org/10.1038/s41586-021-03592-2; https://doi.org/10.15252/embj.2022110698
Q9NR80	ARHGEF4	Rho guanine nucleotide exchange factor 4	Affinity capture–MS	https://doi.org/10.1038/s41556-020-0488-x
Q9Y689	ARL5A	ADP-ribosylation factor-like protein 5A	Proximity labeling–MS	https://doi.org/10.15252/embj.2022110698
Q96DT6	ATG4C	Autophagy-related protein 4C / Autophagin 3	Affinity capture–MS	https://doi.org/10.1016/j.cell.2021.04.011
Q7Z3C6	ATG9A	Autophagy-related protein 9A	Proximity labeling–MS	https://doi.org/10.15252/embr.202051136
Q13315	ATM	Ataxia–telangiectasia mutated	Affinity capture–MS	https://doi.org/10.1126/science.1140321
O14983	ATP2A1	Sarcoplasmic/endoplasmic reticulum calcium ATPase 1	Proximity labeling–MS	https://doi.org/10.1038/s41586-021-03592-2
P30530	AXL	AXL receptor tyrosine kinase	Proximity labeling–MS	https://doi.org/10.15252/embr.202154041; https://doi.org/10.1158/1541-7786.MCR-21-0275
Q9P2W7	B3GAT1	β-1,3-glucuronyltransferase 1	Proximity labeling–MS	https://doi.org/10.1038/s41586-021-03592-2
Q9Y2A9	B3GNT3	N-acetyllactosaminide β-1,3-N-acetylglucosaminyltransferase 3	Affinity capture–MS	The BioPlex Network of Human Protein Interactions: Additional Unpublished AP-MS Results (Pre-Publication) – Huttlin et al. (2021/pre-pub – BioGRID)
P51572	BCAP31	B cell receptor-associated protein 31	Proximity labeling–MS	https://doi.org/10.1038/s41586-021-03592-2
Q13489	BIRC3	Baculoviral IAP repeat-containing protein 3	Affinity capture–MS	https://doi.org/10.1016/j.molcel.2019.03.006
Q9NSI6	BRWD1	Bromodomain and WD repeat-containing protein 1	Two-hybrid	https://doi.org/10.1016/j.celrep.2020.108050
Q9NZ63	C9orf78	Chromosome 9 open reading frame 78 / Hepatocellular carcinoma-associated antigen 59	Affinity capture–MS	https://doi.org/10.1038/s41467-022-28754-2
Q9NS85	CA10	Carbonic anhydrase 10	Affinity capture–MS	https://doi.org/10.1016/j.cell.2021.04.011; https://doi.org/10.1016/j.cell.2015.06.043; https://doi.org/10.1038/nature22366; The BioPlex Network of Human Protein Interactions: Additional Unpublished AP-MS Results (Pre-Publication) – Huttlin et al. (2021/pre-pub – BioGRID)
Q16790	CA9	Carbonic anhydrase 9	Proximity labeling–MS	https://doi.org/10.1038/onc.2017.219
Q96L12	CALR3	Calreticulin 3	Proximity labeling–MS	https://doi.org/10.1038/s41586-021-03592-2
O43852	CALU	Calumenin	Proximity labeling–MS	https://doi.org/10.1038/s41586-021-03592-2
P27824	CANX	Calnexin	Affinity capture–MS1; Proximity labeling–MS2	1 https://doi.org/10.1126/science.abi6983; 2 https://doi.org/10.1038/s41467-018-03523-2
Q13185	CBX3	Chromobox protein homolog 3 / Heterochromatin protein 1γ	Proximity labeling–MS	https://doi.org/10.1038/s41586-021-03592-2
Q96A33	CCDC47	Coiled-coil domain-containing protein 47	Affinity capture–MS	https://doi.org/10.1126/science.abi6983
Q9H0W5	CCDC8	Coiled-coil domain-containing protein 8	Affinity capture–MS	https://doi.org/10.1530/JME-14-0029
P60953	CDC42	Cell division cycle protein 42	Affinity capture–MS1; Reconstituted complex2	1 https://doi.org/10.1038/s41556-019-0438-7; 2 https://doi.org/10.1021/acs.jproteome.9b00260
P49450	CENPA	Centromere protein A	Proximity labeling–MS	https://doi.org/10.1038/s41586-021-03592-2
Q66GS9	CEP135	Centrosomal protein of 135 kDa	Proximity labeling–MS	https://doi.org/10.1038/s41586-021-03592-2
P13569	CFTR	Cystic fibrosis transmembrane conductance regulator / ATP-binding cassette subfamily C member 7	Proximity labeling–MS	https://doi.org/10.3390/ijms23168937
Q9NX63	CHCHD3	Coiled-coil-helix-coiled-coil-helix domain-containing protein 3	Affinity capture–MS	https://doi.org/10.1016/j.cell.2015.09.053
Q8N4Q1	CHCHD4	Coiled-coil-helix-coiled-coil-helix domain-containing protein 4	Affinity capture–MS	https://doi.org/10.1016/j.cell.2021.04.011; https://doi.org/10.1016/j.cell.2015.09.053
O14578	CIT	Citron Rho-interacting kinase	Affinity capture–MS	https://doi.org/10.1038/s41467-019-12507-9
Q07065	CKAP4	Cytoskeleton-associated protein 4	Proximity labeling–MS	https://doi.org/10.1038/s41586-021-03592-2
O14967	CLGN	Calmegin	Affinity capture–MS	https://doi.org/10.1016/j.cell.2021.04.011; The BioPlex Network of Human Protein Interactions: Additional Unpublished AP-MS Results (Pre-Publication) – Huttlin et al. (2021/pre-pub – BioGRID)
Q9UBW8	COPS7A	COP9 signalosome subunit 7A	Affinity capture–MS	https://doi.org/10.1016/j.cell.2015.09.053
P68400	CSNK2A1	Casein kinase 2 α1	Affinity capture–MS	https://doi.org/10.1126/science.abi6983
P07858	CTSB	Cathepsin B	Proximity labeling–MS	https://doi.org/10.15252/msb.202110396
P25774	CTSS	Cathepsin S	Affinity capture–MS1; Proximity labeling–MS2	1,2 https://doi.org/10.15252/msb.202110396
Q13620	CUL4B	Cullin 4B	Proximity labeling–MS	https://doi.org/10.1002/pmic.201600163
P78310	CXADR	Coxsackievirus and adenovirus receptor	Proximity labeling–MS	https://doi.org/10.1038/s41586-021-03592-2
P11712	CYP2C9	Cytochrome P450 family 2 subfamily C member 9	Proximity labeling–MS	https://doi.org/10.1038/s41586-021-03592-2
P39656	DDOST	Dolichyl-diphosphooligosaccharide–protein glycosyltransferase non-catalytic subunit	Affinity capture–MS	https://doi.org/10.1126/science.abi6983
Q9BUN8	DERL1	Derlin 1	Proximity labeling–MS	https://doi.org/10.1038/s41586-021-03592-2
Q86XF0	DHFR2	Dihydrofolate reductase 2 / Dihydrofolate reductase-like protein 1	Proximity labeling–MS	https://doi.org/10.1038/s41586-021-03592-2
O95661	DIRAS3	Distinct subgroup of the Ras family member 3	Proximity labeling–MS	https://doi.org/10.1038/s41586-021-03592-2
Q9UBS4	DNAJB11	DnaJ heat shock protein family member B11	Proximity labeling–MS	https://doi.org/10.1016/j.molcel.2021.04.012
O75190	DNAJB6	DnaJ heat shock protein family member B6	Proximity labeling–MS	https://doi.org/10.1016/j.molcel.2021.04.012
Q96KC8	DNAJC1	DnaJ heat shock protein family member C1	Proximity labeling–MS	https://doi.org/10.1016/j.molcel.2021.04.012
Q9Y2G8	DNAJC16	DnaJ heat shock protein family member C16	Proximity labeling–MS	https://doi.org/10.1016/j.molcel.2021.04.012
Q8N4W6	DNAJC22	DnaJ heat shock protein family member C22	Proximity labeling–MS	https://doi.org/10.1016/j.molcel.2021.04.012
Q9H1X3	DNAJC25	DnaJ heat shock protein family member C25	Proximity labeling–MS	https://doi.org/10.1016/j.molcel.2021.04.012
Q13217	DNAJC3	DnaJ heat shock protein family member C3	Proximity labeling–MS	https://doi.org/10.1016/j.molcel.2021.04.012
Q8TEK3	DOT1L	Disruptor of telomeric silencing 1-like	Affinity capture–MS	https://doi.org/10.1186/s13058-022-01547-7
P27487	DPP4	Dipeptidyl peptidase 4	Proximity labeling–MS	https://doi.org/10.15252/msb.202110396
Q86UW9	DTX2	Deltex 2 / RING finger protein 58	Proximity labeling–MS	https://doi.org/10.1016/j.isci.2022.103813
Q16254	E2F4	E2F transcription factor 4	Affinity capture–MS	https://doi.org/10.1080/15548627.2022.2044651
P00533	EGFR	Epidermal growth factor receptor	Affinity capture–MS	https://doi.org/10.1074/mcp.M114.038596
Q9H6Z9	EGLN3	Egl-9 family hypoxia-inducible factor 3	Affinity capture–MS	https://doi.org/10.1016/j.celrep.2016.02.043
Q04637	EIF4G1	Eukaryotic translation initiation factor 4 γ1	Affinity capture–MS	https://doi.org/10.1016/j.cell.2015.09.053
Q9NYP7	ELOVL5	Elongation of very long chain fatty acids protein 5	Proximity labeling–MS	https://doi.org/10.1038/s41586-021-03592-2
Q8N766	EMC1	ER membrane protein complex subunit 1	Affinity capture–MS	https://doi.org/10.1016/j.celrep.2016.06.028
Q9Y3B6	EMC9	ER membrane protein complex subunit 9	Affinity capture–MS	https://doi.org/10.1126/science.abi6983
P50402	EMD	Emerin	Proximity labeling–MS	https://doi.org/10.1038/s41586-021-03592-2
Q5JZY3	EPHA10	Ephrin type A receptor 10 / EPH receptor A10	Proximity labeling–MS	https://doi.org/10.15252/embr.202154041
P29322	EPHA8	Ephrin type A receptor 8 / EPH receptor A8	Proximity labeling–MS	https://doi.org/10.15252/embr.202154041
Q969X5	ERGIC1	Endoplasmic reticulum–Golgi intermediate compartment protein 1	Proximity labeling–MS	https://doi.org/10.1038/s41586-021-03592-2
Q96RQ1	ERGIC2	Endoplasmic reticulum–Golgi intermediate compartment protein 2	Proximity labeling–MS	https://doi.org/10.1038/s41586-021-03592-2
Q92731	ESR2	Estrogen receptor 2 / Estrogen receptor β	Affinity capture–MS	https://doi.org/10.1038/sdata.2018.31
Q86UK5	EVC2	Ellis–van Creveld syndrome protein 2 / Limbin	Proximity labeling–MS	https://doi.org/10.1016/j.cell.2015.10.065
Q9UK22	FBXO2	F-box only protein 2	Affinity capture–MS	https://doi.org/10.1016/j.cell.2021.04.011
Q14318	FKBP8	FK506-binding protein 8	Proximity labeling–MS	https://doi.org/10.1016/j.cmet.2020.07.017
Q7L5D6	GET4	Guided entry of tail-anchored proteins factor 4 / Golgi to ER traffic protein 4 homolog	Co-fractionation	https://doi.org/10.1038/s41467-022-31809-z
Q9H3K2	GHITM	Growth hormone-inducible transmembrane protein	Affinity capture–MS	The BioPlex Network of Human Protein Interactions: Additional Unpublished AP-MS Results (Pre-Publication) – Huttlin et al. (2021/pre-pub – BioGRID)
P17302	GJA1	Gap junction α1 protein / Connexin 43	Proximity labeling–MS	https://doi.org/10.1038/s41586-021-03592-2
Q8N144	GJD3	Gap junction δ3 protein / Connexin 31.9	Proximity labeling–MS	https://doi.org/10.1038/s41586-021-03592-2
Q68CQ7	GLT8D1	Glycosyltransferase 8 domain-containing protein 1	Affinity capture–MS	https://doi.org/10.1016/j.cell.2021.04.011
Q8TED1	GPX8	Glutathione peroxidase 8	Affinity capture–MS	https://doi.org/10.1016/j.cell.2021.04.011
Q9UHL9	GTF2IRD1	General transcription factor II-I repeat domain-containing protein 1	Affinity capture–MS	https://doi.org/10.1016/j.cell.2015.09.053
Q4G148	GXYLT1	Glucoside xylosyltransferase 1	Affinity capture–MS	https://doi.org/10.1016/j.cell.2021.04.011
P62807	H2BC8	H2B clustered histone 8 / Histone cluster 1 H2B family member G	Proximity labeling–MS	https://doi.org/10.1038/s41586-021-03592-2; https://doi.org/10.1016/j.jprot.2014.09.011
P62805	H4C1	H4 clustered histone 1 / Histone cluster 1 H4 family member A	Affinity capture–MS	https://doi.org/10.1038/s41556-019-0282-9
P10321	HLA-C	Human leukocyte antigen C / Major histocompatibility complex, class I, C	Affinity capture–MS	The BioPlex Network of Human Protein Interactions: Additional Unpublished AP-MS Results (Pre-Publication) – Huttlin et al. (2021/pre-pub – BioGRID)
P52272	HNRNPM	Heterogeneous nuclear ribonucleoprotein M	Co-fractionation	https://doi.org/10.1016/j.cell.2012.08.011
Q96IR7	HPDL	4-Hydroxyphenylpyruvate dioxygenase-like protein	Co-fractionation	https://doi.org/10.1016/j.cell.2012.08.011
Q8IWL3	HSCB	Iron-sulfur cluster co-chaperone protein HscB / HscB mitochondrial iron-sulfur cluster cochaperone	Affinity capture–MS	https://doi.org/10.1016/j.cmet.2017.03.010
Q8NBQ5	HSD17B11	Estradiol 17-β-dehydrogenase 11 / Hydroxysteroid 17-β dehydrogenase 11	Proximity labeling–MS	https://doi.org/10.1038/s41586-021-03592-2
Q9H2F3	HSD3B7	3-β-Hydroxysteroid dehydrogenase type 7	Proximity labeling–MS	https://doi.org/10.1038/s41586-021-03592-2
P48723	HSPA13	Heat shock protein family A member 13	Affinity capture–MS	https://doi.org/10.1016/j.cell.2021.04.011
P0DMV8	HSPA1A	Heat shock protein family A member 1A	Proximity labeling–MS	https://doi.org/10.1371/journal.pbio.3000606
P34932	HSPA4	Heat shock protein family A member 4	Affinity capture–MS	https://doi.org/10.1126/science.abi6983
P11021	HSPA5	Heat shock protein family A member 5	Proximity labeling–MS1; Affinity capture–MS2	1 https://doi.org/10.1016/j.molcel.2021.04.012; 2 The BioPlex Network of Human Protein Interactions: Additional Unpublished AP-MS Results (Pre-Publication) – Huttlin et al. (2021/pre-pub – BioGRID)
Q16666	IFI16	Interferon γ-inducible protein 16	Affinity capture–MS	https://doi.org/10.1074/mcp.M114.047068
P08069	IGF1R	Insulin-like growth factor 1 receptor	Proximity labeling–MS	https://doi.org/10.15252/embr.202154041
P01308	INS	Insulin	Affinity capture–MS	https://doi.org/10.2337/db20-0245
P06213	INSR	Insulin receptor	Proximity labeling–MS	https://doi.org/10.15252/embr.202154041
Q8TEX9	IPO4	Importin 4	Affinity capture–MS	https://doi.org/10.1016/j.cell.2015.09.053
Q96M94	KLHL15	Kelch-like protein 15	Affinity capture–MS	https://doi.org/10.1016/j.cell.2021.04.011; https://doi.org/10.1038/nature22366
P01116	KRAS	Kirsten rat sarcoma viral oncogene homolog	Proximity labeling–MS	https://doi.org/10.1038/s41586-021-03592-2; https://doi.org/10.1038/s41467-018-05692-6
P11279	LAMP1	Lysosome-associated membrane protein 1	Proximity labeling–MS	https://doi.org/10.1038/s41586-021-03592-2; https://doi.org/10.1038/s41467-018-03523-2
P13473	LAMP2	Lysosome-associated membrane protein 2	Proximity labeling–MS	https://doi.org/10.1038/s41586-021-03592-2
Q9UQV4	LAMP3	Lysosome-associated membrane protein 3	Proximity labeling–MS	https://doi.org/10.1038/s41586-021-03592-2
P49257	LMAN1	Lectin mannose-binding protein 1	Proximity labeling–MS	https://doi.org/10.1038/s41586-021-03592-2
Q6UX01	LMBR1L	Limb development membrane protein 1-like	Affinity capture–MS	https://doi.org/10.1126/science.aau0812
P02545	LMNA	Lamin A/C	Proximity labeling–MS1; Reconstituted complex2; Two-hybrid3	1 https://doi.org/10.1038/s41586-021-03592-2; 1 https://doi.org/10.1038/s41467-018-03523-2; 1 https://doi.org/10.3390/cells9051070; 1 https://doi.org/10.1083/jcb.201112098; 2 https://doi.org/10.1016/0092-8674(93)90355-t; 3 https://doi.org/10.1091/mbc.E14-02-0733; 3 https://doi.org/10.1016/j.bbrc.2005.10.020
P20700	LMNB1	Lamin B1	Proximity labeling–MS	https://doi.org/10.1038/s41586-021-03592-2
Q9C0E8	LNPK	Lunapark	Proximity labeling–MS	https://doi.org/10.1038/s41586-021-03592-2
Q96AG4	LRRC59	Leucine-rich repeat-containing protein 59	Proximity labeling–MS	https://doi.org/10.1038/s41586-021-03592-2
Q5S007	LRRK2	Leucine-rich repeat serine/threonine protein kinase 2	Affinity capture–MS	https://doi.org/10.1016/j.cell.2014.01.064
Q13257	MAD2L1	Mitotic arrest deficient 2-like protein 1	Affinity capture–MS	https://doi.org/10.1016/j.cell.2021.04.011; https://doi.org/10.1016/j.cell.2015.09.053
Q15013	MAD2L1BP	Mitotic arrest deficient 2-like protein 1-binding protein	Affinity capture–MS	https://doi.org/10.1016/j.cell.2021.04.011; https://doi.org/10.1038/nature22366
Q9H0U3	MAGT1	Magnesium transporter protein 1	Affinity capture–MS	https://doi.org/10.1016/j.cell.2021.04.011
Q6UXC1	MAMDC4	MAM domain-containing protein 4 / Apical endosomal glycoprotein	Affinity capture–MS	The BioPlex Network of Human Protein Interactions: Additional Unpublished AP-MS Results (Pre-Publication) – Huttlin et al. (2021/pre-pub – BioGRID)
Q02750	MAP2K1	Mitogen-activated protein kinase kinase 1 / MAPK/ERK kinase 1	Affinity capture–MS	https://doi.org/10.1038/s41467-019-14224-9
Q16659	MAPK6	Mitogen-activated protein kinase 6 / Extracellular signal-regulated kinase 3	Affinity capture–MS	https://doi.org/10.1016/j.celrep.2016.02.043
P29966	MARCKS	Myristoylated alanine-rich protein kinase C substrate	Proximity labeling–MS	https://doi.org/10.1038/s41586-021-03592-2
Q00987	MDM2	Mouse double minute 2 protein homolog	Affinity capture–MS	https://doi.org/10.1016/j.cellsig.2014.02.011
O00255	MEN1	Multiple endocrine neoplasia type 1 / Menin	Affinity capture–MS	https://doi.org/10.1186/s13058-022-01547-7
Q8N565	MREG	Melanoregulin	Affinity capture–MS	https://doi.org/10.1016/j.cell.2015.09.053
Q86UY6	NAA40	N-α-acetyltransferase 40, NatD catalytic subunit	Proximity labeling–MS	https://doi.org/10.3390/ijms22073690
Q9UQQ1	NAALADL1	N-acetylated α-linked acidic dipeptidase-like protein 1	Affinity capture–MS	The BioPlex Network of Human Protein Interactions: Additional Unpublished AP-MS Results (Pre-Publication) – Huttlin et al. (2021/pre-pub – BioGRID)
Q9UHQ1	NARF	Nuclear prelamin A recognition factor	Affinity capture–MS	https://doi.org/10.1016/j.cell.2015.09.053
P42695	NCAPD3	Non-SMC condensin II complex subunit D3	Affinity capture–MS	https://doi.org/10.1371/journal.pgen.1007051
P49821	NDUFV1	NADH dehydrogenase [ubiquinone] flavoprotein 1	Co-fractionation	https://doi.org/10.1016/j.cell.2012.08.011
Q9NQR4	NIT2	Nitrilase family member 2	Co-fractionation	https://doi.org/10.1016/j.cell.2012.08.011
P01111	NRAS	Neuroblastoma rat sarcoma viral oncogene homolog	Proximity labeling–MS	https://doi.org/10.1038/s41467-018-05692-6
P04629	NTRK1	Neurotrophic receptor tyrosine kinase 1	Affinity capture–MS	https://doi.org/10.1126/scisignal.2005769
Q16288	NTRK3	Neurotrophic receptor tyrosine kinase 3	Proximity labeling–MS	https://doi.org/10.15252/embr.202154041
O75694	NUP155	Nucleoporin 155	Proximity labeling–MS	https://doi.org/10.1038/s41586-021-03592-2
Q9UKX7	NUP50	Nucleoporin 50	Co-fractionation	https://doi.org/10.1016/j.cell.2012.08.011
O15294	OGT	O-linked N-acetylglucosamine transferase	Reconstituted complex	https://doi.org/10.1038/s41419-020-02999-5
P0C6T2	OST4	Oligosaccharyltransferase complex subunit 4, non-catalytic	Affinity capture–MS	https://doi.org/10.1126/science.abi6983
Q9NUU6	OTULINL	OTU deubiquitinase with linear linkage specificity-like	Proximity labeling–MS	https://doi.org/10.1016/j.str.2019.03.022
P55809	OXCT1	3-Oxoacid CoA-transferase 1 / Succinyl CoA:3-ketoacid CoA transferase	Co-fractionation	https://doi.org/10.1016/j.cell.2012.08.011
P19021	PAM	Peptidylglycine α-amidating monooxygenase	Affinity capture–MS	The BioPlex Network of Human Protein Interactions: Additional Unpublished AP-MS Results (Pre-Publication) – Huttlin et al. (2021/pre-pub – BioGRID)
Q96RD7	PANX1	Pannexin 1	Proximity labeling–MS	https://doi.org/10.1038/s41586-021-03592-2
Q14432	PDE3A	Phosphodiesterase 3A	Affinity capture–MS	https://doi.org/10.1016/j.cell.2021.04.011
P13667	PDIA4	Protein disulfide isomerase A4 / Endoplasmic reticulum resident protein 70/72	Proximity labeling–MS	https://doi.org/10.1038/s41586-021-03592-2
Q14554	PDIA5	Protein disulfide isomerase A5 / Protein disulfide isomerase-related protein	Affinity capture–MS	https://doi.org/10.1016/j.cell.2021.04.011
Q9H792	PEAK1	Pseudopodium-enriched atypical kinase 1	Affinity capture–MS	https://doi.org/10.1016/j.cell.2015.09.053
Q969N2	PIGT	Phosphatidylinositol glycan biosynthesis class T protein	Affinity capture–MS	https://doi.org/10.1016/j.cell.2015.09.053
Q9H4M7	PLEKHA4	Pleckstrin homology domain-containing family A member 4 / Phosphoinositol 3-phosphate-binding protein 1	Affinity capture–MS	https://doi.org/10.1016/j.celrep.2019.04.060
Q15165	PON2	Paraoxonase 2	Affinity capture–MS	The BioPlex Network of Human Protein Interactions: Additional Unpublished AP-MS Results (Pre-Publication) – Huttlin et al. (2021/pre-pub – BioGRID)
P35813	PPM1A	Protein phosphatase 1A (Mg2+/Mn2+-dependent) / Protein phosphatase 2C isoform α	Affinity capture–MS	https://doi.org/10.1016/j.cell.2015.09.053
P62136	PPP1CA	Protein phosphatase 1 catalytic subunit α	Two-hybrid1; Affinity capture–WB2	1 https://doi.org/10.1089/omi.2011.0041; 2 https://doi.org/10.1371/journal.pone.0076788
P36873	PPP1CC	Protein phosphatase 1 catalytic subunit γ	Affinity capture–MS1; Two-hybrid2; Affinity capture–WB3	1 https://doi.org/10.1016/j.molcel.2018.09.020; 2 https://doi.org/10.1007/s12031-012-9902-6; 3 https://doi.org/10.1371/journal.pone.0076788
P17612	PRKACA	cAMP-dependent protein kinase catalytic subunit α	Proximity labeling–MS	https://doi.org/10.1016/j.molcel.2021.04.012
O60260	PRKN	Parkin	Affinity capture–MS	https://doi.org/10.1016/j.apsb.2021.07.003
Q06323	PSME1	Proteasome activator complex subunit 1	Two-hybrid	https://doi.org/10.1016/j.celrep.2020.108050
Q13635	PTCH1	Patched homolog 1	Affinity capture–MS	https://doi.org/10.1016/j.cell.2015.06.043
P18031	PTPN1	Protein tyrosine phosphatase non-receptor type 1	Proximity labeling–MS	https://doi.org/10.1016/j.cmet.2020.07.017
Q9NR77	PXMP2	Peroxisomal membrane protein 2	Proximity labeling–MS	https://doi.org/10.1038/s41586-021-03592-2
P62491	RAB11A	Ras-related protein Rab11A	Proximity labeling–MS	https://doi.org/10.1038/s41586-021-03592-2; https://doi.org/10.1242/jcs.260468
Q15286	RAB35	Ras-related protein Rab35	Proximity labeling–MS	https://doi.org/10.1038/s41586-021-03592-2
P20337	RAB3B	Ras-related protein Rab3B	Proximity labeling–MS	https://doi.org/10.1038/s41586-021-03592-2
P20338	RAB4A	Ras-related protein Rab4A	Proximity labeling–MS	https://doi.org/10.1038/s41586-021-03592-2
P20339	RAB5A	Ras-related protein Rab5A	Proximity labeling–MS	https://doi.org/10.1038/s41586-021-03592-2
P51148	RAB5C	Ras-related protein Rab5C	Proximity labeling–MS	https://doi.org/10.1038/s41586-021-03592-2
P51149	RAB7A	Ras-related protein Rab7A	Proximity labeling–MS	https://doi.org/10.1080/15548627.2021.1960116
P51151	RAB9A	Ras-related protein Rab9A	Proximity labeling–MS	https://doi.org/10.1038/s41586-021-03592-2
P63000	RAC1	Rac family small GTPase 1 / Ras-related C3 botulinum toxin substrate 1	Affinity capture–MS	https://doi.org/10.1038/s41556-019-0438-7
P15153	RAC2	Rac family small GTPase 2 / Ras-related C3 botulinum toxin substrate 2	Affinity capture–MS	https://doi.org/10.1038/s41556-019-0438-7
P60763	RAC3	Rac family small GTPase 3 / Ras-related C3 botulinum toxin substrate 3	Affinity capture–MS	https://doi.org/10.1038/s41556-019-0438-7
Q00765	REEP5	Receptor expression-enhancing protein 5 / Receptor accessory protein 5	Proximity labeling–MS	https://doi.org/10.1038/s41586-021-03592-2
P07949	RET	Proto-oncogene c-Ret	Proximity labeling–MS	https://doi.org/10.15252/embr.202154041
Q8TEB9	RHBDD1	Rhomboid domain-containing protein 1 / Rhomboid-related protein 4	Proximity labeling–MS	https://doi.org/10.1074/jbc.RA118.007074
Q6PJF5	RHBDF2	Rhomboid 5 homolog 2	Proximity labeling–MS	https://doi.org/10.1074/jbc.RA118.007074
P61586	RHOA	Ras homolog family member A	Affinity capture–MS	https://doi.org/10.1038/s41556-019-0438-7
P08134	RHOC	Ras homolog family member C	Affinity capture–MS	https://doi.org/10.1038/s41556-019-0438-7
O00212	RHOD	Ras homolog family member D	Affinity capture–MS	https://doi.org/10.1038/s41556-019-0438-7
Q9HBH0	RHOF	Ras homolog family member F	Affinity capture–MS	https://doi.org/10.1038/s41556-019-0438-7
P84095	RHOG	Ras homolog family member G	Affinity capture–MS	https://doi.org/10.1038/s41556-019-0438-7
Q9H4E5	RHOJ	Ras homolog family member J	Affinity capture–MS	https://doi.org/10.1038/s41556-019-0438-7
Q8IXI1	RHOT2	Ras homolog family member T2	Proximity labeling–MS	https://doi.org/10.1016/j.cmet.2020.07.017
Q5UIP0	RIF1	RAP1-interacting factor 1 homolog / Replication timing regulatory factor 1	Co-fractionation	https://doi.org/10.1016/j.cell.2012.08.011
Q96TC7	RMDN3	Regulator of microtubule dynamics protein 3	Proximity labeling–MS	https://doi.org/10.1016/j.cmet.2020.07.017
P52198	RND2	Rho family GTPase 2	Affinity capture–MS	https://doi.org/10.1038/s41556-019-0438-7
Q68DV7	RNF43	RING finger protein 43	Proximity labeling–MS	https://doi.org/10.7554/eLife.65759
P04843	RPN1	Ribophorin 1	Affinity capture–MS1; Proximity labeling–MS2	1 https://doi.org/10.1126/science.abi6983; 2 https://doi.org/10.1038/s41586-021-03592-2
P04844	RPN2	Ribophorin 2	Affinity capture–MS1; Proximity labeling–MS2	1 https://doi.org/10.1126/science.abi6983; 2 https://doi.org/10.1038/s41586-021-03592-2
Q96FQ6	S100A16	S100 calcium-binding protein A16	Co-fractionation	https://doi.org/10.1016/j.cell.2012.08.011
P60468	SEC61B	SEC61 translocon subunit β	Proximity labeling–MS	https://doi.org/10.1038/s41586-021-03592-2; https://doi.org/10.1074/mcp.RA120.002228
Q99442	SEC62	SEC62 homolog, preprotein translocation factor / Translocation protein 1	Proximity labeling–MS	https://doi.org/10.1038/s41586-021-03592-2
Q9UGP8	SEC63	SEC63 homolog, protein translocation regulator	Proximity labeling–MS	https://doi.org/10.1016/j.molcel.2021.04.012
Q9UHD8	SEPTIN9	Septin 9	Co-fractionation	https://doi.org/10.1016/j.cell.2012.08.011
Q96AG3	SLC25A46	Solute carrier family 25 member 46	Proximity labeling–MS	https://doi.org/10.1016/j.cmet.2020.07.017
Q7Z7L1	SLFN11	Schlafen family member 11	Affinity capture–MS	https://doi.org/10.1073/pnas.2015654118
Q13573	SNW1	SNW domain-containing protein 1 / Ski-interacting protein	Two-hybrid	https://doi.org/10.1016/j.celrep.2020.108050
Q496A3	SPATS1	Spermatogenesis-associated serine-rich protein 1	Two-hybrid	https://doi.org/10.1016/j.celrep.2020.108050
P43307	SSR1	Signal sequence receptor subunit α / Translocon-associated protein subunit α	Proximity labeling–MS	https://doi.org/10.1038/s41586-021-03592-2
Q9NRC1	ST7	Suppressor of tumorigenicity 7 protein	Proximity labeling–MS	https://doi.org/10.1016/j.molcel.2017.12.020
Q13586	STIM1	Stromal interaction molecule 1	Proximity labeling–MS	https://doi.org/10.1038/s41586-021-03592-2
Q8TCJ2	STT3B	STT3 oligosaccharyltransferase complex catalytic subunit B	Affinity capture–MS	https://doi.org/10.1126/science.abi6983
Q12846	STX4	Syntaxin 4	Proximity labeling–MS	https://doi.org/10.1038/s41586-021-03592-2
O43752	STX6	Syntaxin 6	Proximity labeling–MS	https://doi.org/10.1038/s41586-021-03592-2
O15400	STX7	Syntaxin 7	Proximity labeling–MS	https://doi.org/10.1038/s41586-021-03592-2
O60506	SYNCRIP	Synaptotagmin-binding cytoplasmic RNA-interacting protein / Heterogeneous nuclear ribonucleoprotein Q	Proximity labeling–MS	https://doi.org/10.1074/mcp.RA118.000924
Q6ZMZ3	SYNE3	Spectrin repeat-containing nuclear envelope family member 3 / Nesprin 3	Proximity labeling–MS	https://doi.org/10.1038/s41586-021-03592-2
Q86TM6	SYVN1	Synoviolin 1	Proximity labeling–MS	https://doi.org/10.1016/j.str.2019.03.022
Q2MV58	TCTN1	Tectonic 1	Proximity labeling–MS	https://doi.org/10.1016/j.cell.2015.10.065
Q96GX1	TCTN2	Tectonic 2	Proximity labeling–MS	https://doi.org/10.1016/j.cell.2015.10.065
Q6NUS6	TCTN3	Tectonic 3	Proximity labeling–MS	https://doi.org/10.1016/j.cell.2015.10.065
Q15554	TERF2	Telomeric repeat-binding factor 2	Two-hybrid	https://doi.org/10.1074/mcp.M110.001628
Q9NYB0	TERF2IP	Telomeric repeat-binding factor 2-interacting protein 1 / Repressor/activator protein 1 homolog	Two-hybrid	https://doi.org/10.1074/mcp.M110.001628
O43493	TGOLN2	Trans-Golgi network protein 2	Proximity labeling–MS	https://doi.org/10.1038/s41467-018-03523-2; https://doi.org/10.1073/pnas.2201980119
Q7Z3E1	TIPARP	TCDD-inducible poly(ADP-ribose) polymerase / Poly(ADP-ribose) polymerase 7	Affinity capture–MS	https://doi.org/10.1158/1535-7163.MCT-21-0841
Q9NUM4	TMEM106B	Transmembrane protein 106B	Proximity labeling–MS	https://doi.org/10.1016/j.molcel.2021.01.009
Q86X19	TMEM17	Transmembrane protein 17	Proximity labeling–MS	https://doi.org/10.1016/j.cell.2015.10.065
Q9P0N5	TMEM216	Transmembrane protein 216	Proximity labeling–MS	https://doi.org/10.1016/j.cell.2015.10.065
Q96Q45	TMEM237	Transmembrane protein 237	Proximity labeling–MS	https://doi.org/10.1016/j.cell.2015.10.065
Q5HYA8	TMEM67	Transmembrane protein 67 / Meckelin	Proximity labeling–MS	https://doi.org/10.1016/j.cell.2015.10.065
P42166	TMPO	Thymopoietin / Lamina-associated polypeptide 2	Proximity labeling–MS	https://doi.org/10.1038/s41586-021-03592-2
Q9H8H3	TMT1A	Thiol methyltransferase 1A / Methyltransferase-like protein 7A	Proximity labeling–MS	https://doi.org/10.1038/s41586-021-03592-2
O14656	TOR1A	Torsin 1A	Affinity capture–WB1; Co-purification2; Reconstituted complex3	1,2,3 https://doi.org/10.1073/pnas.1415271111; 1,3 https://doi.org/10.1073/pnas.1300676110; 1 https://doi.org/10.1074/jbc.M110.123471; 1 https://doi.org/10.1074/jbc.M109.020164; 1 https://doi.org/10.1083/jcb.200411026; 1 https://doi.org/10.1073/pnas.0912877107
O14657	TOR1B	Torsin 1B	Affinity capture–WB	https://doi.org/10.1073/pnas.0912877107
Q5JU69	TOR2A	Torsin 2A	Affinity capture–WB	https://doi.org/10.1073/pnas.0912877107
Q9H497	TOR3A	Torsin 3A	Affinity capture–WB	https://doi.org/10.1073/pnas.0912877107
Q6ZTA4	TRIM67	Tripartite motif-containing protein 67	Affinity capture–MS	https://doi.org/10.1093/neuonc/noac233
Q13885	TUBB2A	Tubulin β-2A chain	Affinity capture–MS	https://doi.org/10.1016/j.cell.2021.04.011
P10599	TXN	Thioredoxin	Affinity capture–MS	https://doi.org/10.1016/j.cell.2021.04.011; https://doi.org/10.1016/j.cell.2015.09.053
P0CG48	UBC	Polyubiquitin C	Affinity capture–MS	https://doi.org/10.1016/j.cell.2011.09.019; https://doi.org/10.1038/ncb2579; https://doi.org/10.1021/pr4012443; https://doi.org/10.1074/mcp.M110.003590; https://doi.org/10.1016/j.molcel.2011.08.025; https://doi.org/10.1074/mcp.M111.013284
Q9UHD9	UBQLN2	Ubiquilin 2	Affinity capture–MS	https://doi.org/10.1074/jbc.RA120.015960; https://doi.org/10.1073/pnas.1811997115
Q9BY64	UGT2B28	UDP glucuronosyltransferase family 2 member B28	Affinity capture–MS	The BioPlex Network of Human Protein Interactions: Additional Unpublished AP-MS Results (Pre-Publication) – Huttlin et al. (2021/pre-pub – BioGRID)
O94782	USP1	Ubiquitin-specific peptidase 1 / Deubiquitinating enzyme 1	Affinity capture–MS	https://doi.org/10.1016/j.cell.2015.09.053
Q9P0L0	VAPA	Vesicle-associated membrane protein-associated protein A	Proximity labeling–MS	https://doi.org/10.1038/s41586-021-03592-2
P08670	VIM	Vimentin	Affinity capture–WB	https://doi.org/10.1016/j.nbd.2005.10.012
Q69YN4	VIRMA	Vir-like m6A methyltransferase-associated protein / Virilizer homolog	Affinity capture–MS1; Affinity capture–RNA2	1,2 https://doi.org/10.1038/s41421-018-0019-0
Q8WUU4	ZNF296	Zinc finger protein 296	Two-hybrid	https://doi.org/10.1016/j.celrep.2020.108050
Q9UGI0	ZRANB1	Zinc finger Ran-binding domain-containing protein 1 / TRAF-binding domain-containing protein	Affinity capture–MS	https://doi.org/10.1016/j.bbrc.2022.07.109
ADP, adenosine diphosphate; ALK, anaplastic lymphoma kinase; ATP, adenosine triphosphate; cAMP, cyclic adenosine monophosphate; CoA, coenzyme A; COP9, constitutive photomorphogenesis 9; EPH, erythropoietin-producing hepatoma; ER, endoplasmic reticulum; ERK, extracellular signal-regulated kinase; FHA, forkhead-associated; GTP, guanosine triphosphate; HIPPIE, Human Integrated Protein–Protein Intera…

## Sheet: mLap1 Interactome_Databases
Supplementary Table S2. List of human protein interactors of mouse Lap1 (UniProt accession: Q921T2) retrieved from online public databases/web services, including NCBI [78], BioGRID [79], IntAct [81], mentha [82], I2D [83] and PSICQUIC View [84], as well as from the study by Serrano et al. (2016) [22]. The UniProt accession number, gene name and protein name of the 35 Lap1-interacting proteins id…
UniProt accession	Gene name	Protein name	PPI detection method	References
Q13867	BLMH	Bleomycin hydrolase	Affinity capture–MS	https://doi.org/10.1016/j.cell.2015.09.053
P0C0L4	C4A	Complement C4-A	Affinity capture–MS	https://doi.org/10.1016/j.cell.2015.09.053
P0C0L5	C4B	Complement C4-B	Affinity capture–MS	https://doi.org/10.1016/j.cell.2015.09.053
P27824	CANX	Calnexin	Affinity capture–MS	https://doi.org/10.1016/j.cell.2015.09.053; https://doi.org/10.1126/science.1181348
Q9Y6K0	CEPT1	Choline/ethanolamine phosphotransferase 1	Affinity capture–MS	https://doi.org/10.1016/j.cell.2015.09.053
P50416	CPT1A	Carnitine palmitoyltransferase 1A	Affinity capture–MS	https://doi.org/10.1016/j.cell.2015.09.053
Q7L576	CYFIP1	Cytoplasmic FMR1-interacting protein 1	Affinity capture–MS	https://doi.org/10.1016/j.cell.2015.09.053
P50570	DNM2	Dynamin 2	Affinity capture–MS	https://doi.org/10.1016/j.cell.2015.09.053
Q8TCX1	DYNC2LI1	Cytoplasmic dynein 2 light intermediate chain 1	Affinity capture–MS	https://doi.org/10.1016/j.cell.2015.09.053
P04626	ERBB2	ErbB2 receptor tyrosine kinase 2 / human EGF receptor 2	Affinity capture–MS	https://doi.org/10.1016/j.cell.2015.09.053
Q6NZ36	FAAP20	Fanconi anemia core complex-associated protein 20	Affinity capture–MS	https://doi.org/10.1016/j.cell.2015.09.053
Q9Y2H6	FNDC3A	Fibronectin type III domain-containing protein 3A	Affinity capture–MS	https://doi.org/10.1016/j.cell.2015.09.053
Q10471	GALNT2	N-acetylgalactosaminyltransferase 2	Affinity capture–MS	https://doi.org/10.1016/j.cell.2015.09.053
O00461	GOLIM4	Golgi integral membrane protein 4	Affinity capture–MS	https://doi.org/10.1016/j.cell.2015.09.053
P52789	HK2	Hexokinase 2	Affinity capture–MS	https://doi.org/10.1016/j.cell.2015.09.053
O94822	LTN1	Listerin	Affinity capture–MS	https://doi.org/10.1016/j.cell.2015.09.053
Q9BUK6	MSTO1	Misato homolog 1	Affinity capture–MS	https://doi.org/10.1016/j.cell.2015.09.053
Q9UBD5	ORC3	Origin recognition complex subunit 3	Affinity capture–MS	https://doi.org/10.1016/j.cell.2015.09.053
O60683	PEX10	Peroxisome biogenesis factor 10	Affinity capture–MS	https://doi.org/10.1016/j.cell.2015.09.053
Q06830	PRDX1	Peroxiredoxin 1	Affinity capture–MS	https://doi.org/10.1016/j.cell.2015.09.053
P32119	PRDX2	Peroxiredoxin 2	Affinity capture–MS	https://doi.org/10.1016/j.cell.2015.09.053
O00231	PSMD11	26S proteasome non-ATPase regulatory subunit 11	Affinity capture–MS	https://doi.org/10.1016/j.cell.2015.09.053
Q9HBH0	RHOF	Ras homolog family member F	Affinity capture–MS	https://doi.org/10.1016/j.cell.2015.09.053
Q5XPI4	RNF123	RING finger protein 123	Affinity capture–MS	https://doi.org/10.1016/j.cell.2015.09.053
Q5K651	SAMD9	Sterile α motif domain-containing protein 9	Affinity capture–MS	https://doi.org/10.1016/j.cell.2015.09.053
O14828	SCAMP3	Secretory carrier-associated membrane protein 3	Affinity capture–MS	https://doi.org/10.1016/j.cell.2015.09.053
O60292	SIPA1L3	Signal-induced proliferation-associated 1-like protein 3	Affinity capture–MS	https://doi.org/10.1016/j.cell.2015.09.053
Q15758	SLC1A5	Solute carrier family 1 member 5 / Neutral amino acid transporter B(0)	Affinity capture–MS	https://doi.org/10.1016/j.cell.2015.09.053
Q02978	SLC25A11	Solute carrier family 25 member 11 / Mitochondrial 2-oxoglutarate/malate carrier protein	Affinity capture–MS	https://doi.org/10.1016/j.cell.2015.09.053
P51532	SMARCA4	SWI/SNF-related, matrix-associated, actin-dependent regulator of chromatin subfamily A member 4	Affinity capture–MS	https://doi.org/10.1016/j.cell.2015.09.053
O95149	SNUPN	Snurportin 1 / RNA U transporter 1	Affinity capture–MS	https://doi.org/10.1016/j.cell.2015.09.053
Q9BX66	SORBS1	Sorbin and SH3 domain-containing protein 1	Affinity capture–MS	https://doi.org/10.1016/j.cell.2015.09.053
O14925	TIMM23	Translocase of inner mitochondrial membrane 23	Affinity capture–MS	https://doi.org/10.1016/j.cell.2015.09.053
Q5JTV8	TOR1AIP1	Torsin 1A-interacting protein 1 / Lamina-associated polypeptide 1	Affinity capture–MS	https://doi.org/10.1126/science.1181348
Q5VYS8	TUT7	Terminal uridylyltransferase 7 / Zinc finger CCHC domain-containing protein 6	Affinity capture–MS	https://doi.org/10.1016/j.cell.2015.09.053
ATP, adenosine triphosphate; CCHC, Cys-Cys-His-Cys; EGF, epidermal growth factor; FMR1, fragile X mental retardation 1; LAP1, lamina-associated polypeptide 1; MS, mass spectrometry; NCBI, National Center for Biotechnology Information; PPI, protein–protein interaction; PSICQUIC, Proteomics Standard Initiative Common QUery InterfaCe; RING, really interesting new gene; RNA, ribonucleic acid; SH3, Sr…

## Sheet: hLAP1 Interactome_C–Fibroblasts
Supplementary Table S3. List of human protein interactors of human LAP1 detected by co-IP coupled to LC–MS/MS analysis in control fibroblasts. The UniProt accession number, gene name and protein name of the 118 proteins that were co-immunoprecipitated with LAP1, as well as the respective protein fold change (ratio between protein abundance in IP with LAP1-specific antibody and in control IP with …
UniProt accession	Gene name	Protein name	Fold change	p-value	SAINT score	Observations
P49419	ALDH7A1	Aldehyde dehydrogenase family 7 member A1 / Antiquitin 1 / α-Aminoadipic semialdehyde dehydrogenase	76.67	0.00	1.00	*
P04114	APOB	Apolipoprotein B	80.00	0.00	1.00	*
Q12797	ASPH	Aspartate β-hydroxylase	9.00	0.00	0.99	*
P16615	ATP2A2	Sarcoplasmic/endoplasmic reticulum calcium ATPase 2	70.00	0.00	1.00	*
P06576	ATP5F1B	ATP synthase F1 subunit β	2.77	0.04	0.77	*
P01024	C3	Complement C3	6.00	0.00	0.99	*
P01031	C5	Complement C5	5.00	0.00	0.98	*
Q9NZT1	CALML5	Calmodulin-like protein 5	20.00	0.00	0.99	*
Q03135	CAV1	Caveolin 1	3.33	0.04	0.75	*
Q8WUJ3	CEMIP	Cell migration-inducing and hyaluronan-binding protein / Cell migration-inducing hyaluronidase 1	3.56	0.05	0.73	*
Q00610	CLTC	Clathrin heavy chain	29.00	0.00	1.00	*
P53621	COPA	Coatomer subunit α / COPI coat complex subunit α	40.00	0.00	1.00	*
P39656	DDOST	Dolichyl-diphosphooligosaccharide–protein glycosyltransferase non-catalytic subunit	46.67	0.00	1.00
Q96N67	DOCK7	Dedicator of cytokinesis protein 7	50.00	0.00	1.00	*
Q14204	DYNC1H1	Cytoplasmic dynein 1 heavy chain 1	106.67	0.00	0.99	*
P13639	EEF2	Eukaryotic translation elongation factor 2	10.00	0.00	0.99	*
Q9NZN4	EHD2	EH domain-containing protein 2	5.33	0.01	0.89	*
P60842	EIF4A1	Eukaryotic translation initiation factor 4A1	4.00	0.04	0.78	*
P38919	EIF4A3	Eukaryotic translation initiation factor 4A3	36.67	0.00	0.99	*
P50402	EMD	Emerin	43.33	0.00	1.00
O94905	ERLIN2	Erlin 2 / Endoplasmic reticulum lipid raft-associated protein 2	13.00	0.00	0.96	*
P00734	F2	Prothrombin	3.33	0.06	0.71	*
P21333	FLNA	Filamin A	3.45	0.01	0.89	*
Q14315	FLNC	Filamin C	3.83	0.05	0.75	*
P35052	GPC1	Glypican 1	12.00	0.00	0.99	*
P06396	GSN	Gelsolin / Actin-depolymerizing factor	106.67	0.00	1.00	*
P07305	H1-0	Histone H1.0	3.00	0.04	0.76	*
P16403	H1-2	Histone H1.2 / Histone cluster 1 H1 family member C	6.91	0.00	1.00	*
P16402	H1-3	Histone H1.3 / Histone cluster 1 H1 family member D	6.64	0.00	1.00	*
P10412	H1-4	Histone H1.4 / Histone cluster 1 H1 family member E	7.36	0.00	1.00	*
P16401	H1-5	Histone H1.5 / Histone cluster 1 H1 family member B	8.29	0.00	1.00	*
Q8IUE6	H2AC21	H2A clustered histone 21 / Histone cluster 2 H2A family member B	4.00	0.02	0.88	*
P16104	H2AX	Histone H2A.X / H2A histone family member X	3.80	0.07	0.70	*
Q71UI9	H2AZ2	Histone H2A.V / H2A histone family member V	3.83	0.05	0.73	*
Q99879	H2BC14	H2B clustered histone 14 / Histone cluster 1 H2B family member M	3.22	0.00	0.99	*
Q16778	H2BC21	H2B clustered histone 21 / Histone cluster 2 H2B family member E	4.60	0.00	1.00	*
P84243	H3-3A	Histone H3.3A / H3 histone family member 3A	3.40	0.07	0.70	*
P62805	H4C1	H4 clustered histone 1 / Histone cluster 1 H4 family member A	5.58	0.00	1.00
P40939	HADHA	Hydroxyacyl-CoA dehydrogenase trifunctional multienzyme complex subunit α	6.00	0.01	0.96	*
P07910	HNRNPC	Heterogeneous nuclear ribonucleoproteins C	33.33	0.00	0.99	*
P52272	HNRNPM	Heterogeneous nuclear ribonucleoprotein M	3.25	0.06	0.72
Q00839	HNRNPU	Heterogeneous nuclear ribonucleoprotein U / Scaffold attachment factor A	10.50	0.00	1.00	*
Q5SSJ5	HP1BP3	Heterochromatin protein 1-binding protein 3	63.33	0.00	1.00	*
P04196	HRG	Histidine-rich glycoprotein	43.33	0.00	1.00	*
P19823	ITIH2	Inter-α-trypsin inhibitor heavy chain 2	19.00	0.00	1.00	*
Q06033	ITIH3	Inter-α-trypsin inhibitor heavy chain 3	3.40	0.02	0.86	*
Q03252	LMNB2	Lamin B2	5.00	0.03	0.79	*
Q8WWI1	LMO7	LIM domain only protein 7 / F-box only protein 20	3.50	0.01	0.96	*
Q96AG4	LRRC59	Leucine-rich repeat-containing protein 59	3.00	0.06	0.72
O75367	MACROH2A1	Histone macroH2A1 / H2A histone family member Y	130.00	0.00	1.00	*
Q9P0M6	MACROH2A2	Histone macroH2A2 / H2A histone family member Y2	83.33	0.00	1.00	*
P46821	MAP1B	Microtubule-associated protein 1B / Protein phosphatase 1 regulatory subunit 102	62.00	0.00	1.00	*
Q9HB07	MYG1	MYG1 exonuclease	93.33	0.00	1.00	*
O43795	MYO1B	Myosin 1B	20.00	0.00	1.00	*
O00159	MYO1C	Myosin 1C	7.50	0.00	1.00	*
Q6PIU2	NCEH1	Neutral cholesterol ester hydrolase 1 / Arylacetamide deacetylase-like 1	26.67	0.00	0.99	*
Q14980	NUMA1	Nuclear mitotic apparatus protein 1 / Nuclear matrix protein 22	233.33	0.00	1.00	*
P09874	PARP1	Poly(ADP-ribose) polymerase 1 / NAD+ ADP-ribosyltransferase 1	96.67	0.00	1.00	*
Q9NR12	PDLIM7	PDZ and LIM domain protein 7 / Enigma	6.00	0.02	0.89	*
P35232	PHB1	Prohibitin 1	3.22	0.05	0.74	*
Q99623	PHB2	Prohibitin 2	6.50	0.00	0.98	*
Q9H307	PNN	Pinin	33.33	0.00	0.99	*
P62136	PPP1CA	Protein phosphatase 1 catalytic subunit α	76.67	0.00	1.00
P62140	PPP1CB	Protein phosphatase 1 catalytic subunit β	70.00	0.00	1.00	*
P51153	RAB13	Ras-related protein Rab13	7.00	0.01	0.92	*
P62820	RAB1A	Ras-related protein Rab1A	4.00	0.02	0.84	*
Q9H0U4	RAB1B	Ras-related protein Rab1B	7.00	0.00	0.98	*
Q9UL25	RAB21	Ras-related protein Rab21	100.00	0.00	1.00	*
Q5R372	RABGAP1L	Rab GTPase-activating protein 1-like	46.67	0.00	1.00	*
P63244	RACK1	Receptor of activated protein C kinase 1	3.60	0.06	0.71	*
P38159	RBMX	RNA-binding motif protein X-linked / Heterogeneous nuclear ribonucleoprotein G	56.67	0.00	1.00	*
Q15287	RNPS1	RNA-binding protein with serine-rich domain 1	30.00	0.00	0.99	*
P40429	RPL13A	60S ribosomal protein L13a	26.67	0.00	0.99	*
P50914	RPL14	60S ribosomal protein L14	13.00	0.00	1.00	*
P83731	RPL24	60S ribosomal protein L24	4.00	0.02	0.84	*
P46779	RPL28	60S ribosomal protein L28	3.50	0.06	0.72	*
P39023	RPL3	60S ribosomal protein L3	4.00	0.03	0.79	*
P36578	RPL4	60S ribosomal protein L4	5.80	0.01	0.92	*
Q02878	RPL6	60S ribosomal protein L6	7.00	0.00	0.99	*
P18124	RPL7	60S ribosomal protein L7	3.60	0.02	0.88	*
P62424	RPL7A	60S ribosomal protein L7a	3.60	0.03	0.81	*
P04843	RPN1	Ribophorin 1	12.00	0.00	1.00
P04844	RPN2	Ribophorin 2	50.00	0.00	1.00
P62277	RPS13	40S ribosomal protein S13	23.33	0.00	0.99	*
P08708	RPS17	40S ribosomal protein S17	3.00	0.07	0.70	*
P61247	RPS3A	40S ribosomal protein S3a	2.83	0.07	0.71	*
P62753	RPS6	40S ribosomal protein S6	14.00	0.00	1.00	*
P62241	RPS8	40S ribosomal protein S8	6.50	0.00	0.99	*
P62070	RRAS2	Ras-related protein R-Ras2	4.33	0.01	0.91	*
Q9P2E9	RRBP1	Ribosome-binding protein 1	6.13	0.00	1.00	*
Q9Y3I0	RTCB	RNA splicing ligase RtcB homolog	23.33	0.00	0.99	*
P61619	SEC61A1	SEC61 translocon subunit α1	23.33	0.00	0.99	*
Q00325	SLC25A3	Solute carrier family 25 member 3	8.00	0.01	0.95	*
P05141	SLC25A5	Solute carrier family 25 member 5 / ADP/ATP translocase 2	3.13	0.02	0.82	*
P12236	SLC25A6	Solute carrier family 25 member 6 / ADP/ATP translocase 3	4.20	0.01	0.94	*
Q9Y6N5	SQOR	Sulfide quinone oxidoreductase	4.00	0.05	0.75	*
P42224	STAT1	Signal transducer and activator of transcription 1	22.00	0.00	1.00	*
P27105	STOM	Stomatin	3.33	0.04	0.75	*
Q9UJZ1	STOML2	Stomatin-like protein 2	26.67	0.00	0.99	*
P46977	STT3A	STT3 oligosaccharyltransferase complex catalytic subunit A	23.33	0.00	0.99	*
Q9UH99	SUN2	Sad1 and UNC84 domain-containing protein 2 / Rab5-interacting protein	60.00	0.00	1.00	*
Q9Y5B9	SUPT16H	Suppressor of Ty 16 homolog	46.67	0.00	1.00	*
P02786	TFRC	Transferrin receptor	18.67	0.00	1.00	*
P07996	THBS1	Thrombospondin 1	17.00	0.00	0.99	*
Q9Y490	TLN1	Talin 1	23.00	0.00	1.00	*
P49755	TMED10	Transmembrane emp24 domain-containing protein 10 / Transmembrane p24 trafficking protein 10	4.25	0.01	0.94	*
Q5JTV8	TOR1AIP1	Torsin 1A-interacting protein 1 / Lamina-associated polypeptide 1	1396.67	0.00	1.00
Q8NFQ8	TOR1AIP2	Torsin 1A-interacting protein 2 / Lumenal domain-like LAP1	83.33	0.00	1.00	*
P68363	TUBA1B	Tubulin α-1B chain	2.74	0.01	0.89	*
P07437	TUBB	Tubulin β chain / Tubulin β-5 chain	3.65	0.03	0.80	*
Q13509	TUBB3	Tubulin β-3 chain	3.87	0.01	0.93	*
P68371	TUBB4B	Tubulin β-4B chain	4.20	0.00	0.97	*
Q9BUF5	TUBB6	Tubulin β-6 chain	5.71	0.01	0.91	*
O60701	UGDH	UDP-glucose 6-dehydrogenase	3.50	0.06	0.72	*
P21796	VDAC1	Voltage-dependent anion-selective channel protein 1	3.80	0.03	0.80	*
P45880	VDAC2	Voltage-dependent anion-selective channel protein 2	3.14	0.02	0.82	*
Q9HBM0	VEZT	Vezatin	230.00	0.00	1.00	*
P13010	XRCC5	X-ray repair cross-complementing protein 5 / Ku80	126.67	0.00	1.00	*
P12956	XRCC6	X-ray repair cross-complementing protein 6 / Ku70	106.67	0.00	1.00	*
ADP, adenosine diphosphate; ATP, adenosine triphosphate; CoA, coenzyme A; COPI, coatomer protein complex I; Dlg1, discs large 1; EH, Eps15 homology; GTP, guanosine triphosphate; IgG, immunoglobulin G; IP, immunoprecipitation; LAP1, lamina-associated polypeptide 1; LC–MS/MS, liquid chromatography coupled to tandem mass spectrometry; LIM, Lin11/islet1/Mec3; NAD+, nicotinamide adenine dinucleotide (…

## Sheet: hLAP1 Interactome_L–Fibroblasts
Supplementary Table S4. List of human protein interactors of human LAP1 detected by co-IP coupled to LC–MS/MS analysis in LAP1 E482A fibroblasts. The UniProt accession number, gene name and protein name of the 15 proteins that were co-immunoprecipitated with LAP1, as well as the respective protein fold change (ratio between protein abundance in IP with LAP1-specific antibody and in control IP wit…
UniProt accession	Gene name	Protein name	Fold change	p-value	SAINT score	Observations
P49419	ALDH7A1	Aldehyde dehydrogenase family 7 member A1 / Antiquitin 1 / α-Aminoadipic semialdehyde dehydrogenase	130.00	0.00	1.00	*
P04114	APOB	Apolipoprotein B	9.33	0.03	0.79	*
P01024	C3	Complement C3	4.12	0.00	0.97	*
Q16204	CCDC6	Coiled-coil domain-containing protein 6	140.00	0.00	1.00
P15924	DSP	Desmoplakin	21.50	0.00	1.00
P06396	GSN	Gelsolin / Actin-depolymerizing factor	6.75	0.02	0.82	*
P04196	HRG	Histidine-rich glycoprotein	36.67	0.00	0.99	*
Q16891	IMMT	Inner membrane mitochondrial protein / Mitofilin	18.00	0.00	0.89
Q9HB07	MYG1	MYG1 exonuclease	103.33	0.00	1.00	*
P62140	PPP1CB	Protein phosphatase 1 catalytic subunit β	40.00	0.00	0.98	*
Q9UL25	RAB21	Ras-related protein Rab21	120.00	0.00	1.00	*
P04843	RPN1	Ribophorin 1	10.50	0.01	0.86	*
P02786	TFRC	Transferrin receptor	8.00	0.05	0.73	*
Q5JTV8	TOR1AIP1	Torsin 1A-interacting protein 1 / Lamina-associated polypeptide 1	666.67	0.00	1.00
Q8NFQ8	TOR1AIP2	Torsin 1A-interacting protein 2 / Lumenal domain-like LAP1	83.33	0.00	1.00	*
Q9HBM0	VEZT	Vezatin	260.00	0.00	1.00	*
IgG, immunoglobulin G; IP, immunoprecipitation; LAP1, lamina-associated polypeptide 1; LC–MS/MS, liquid chromatography coupled to tandem mass spectrometry; SAINT, Significance Analysis of INTeractome.

## Sheet: Interactome_Protein Class
Supplementary Table S5. Protein class-based functional classification of LAP1-interacting proteins using the PANTHER online resource [33]. From a total of 375 proteins under analysis, 288 protein class hits distributed across 20 main categories were retrieved. The PANTHER protein class term and respective term ID, the number of associated proteins and the list of LAP1-interacting proteins are des…
PANTHER protein class term	Term ID	Protein count	LAP1-interacting proteins (gene name)
1. Metabolite interconversion enzyme	PC00262	42	ADPGK, AIFM1, AK2, ALDH7A1, B3GAT1, B3GNT3, CA10, CA9, CEPT1, CPT1A, CYP2C9, DDOST, DHFR2, ELOVL5, GALNT2, GLT8D1, GPX8, HK2, HPDL, HSD17B11, HSD3B7, MAGT1, MYG1, NARF, NCEH1, NDUFV1, NIT2, OXCT1, PAM, PDE3A, PON2, PRDX1, PRDX2, RPN1, RPN2, SQOR, STT3A, STT3B, TMT1A, TUT7, TXN, UGDH
1.1. Transferase	PC00220	19	ADPGK, AK2, B3GAT1, B3GNT3, CEPT1, CPT1A, DDOST, ELOVL5, GALNT2, GLT8D1, HK2, MAGT1, OXCT1, RPN1, RPN2, STT3A, STT3B, TMT1A, TUT7
1.1.1. Glycosyltransferase	PC00111	10	B3GAT1, B3GNT3, DDOST, GALNT2, GLT8D1, MAGT1, RPN1, RPN2, STT3A, STT3B
1.1.2. Kinase	PC00137	3	ADPGK, AK2, HK2
1.1.2.1. Nucleotide kinase	PC00172	1	AK2
1.1.3. Acyltransferase	PC00042	2	CPT1A, ELOVL5
1.1.4. Methyltransferase	PC00155	1	TMT1A
1.1.5. Nucleotidyltransferase	PC00174	1	TUT7
1.2. Oxidoreductase	PC00176	15	AIFM1, ALDH7A1, CYP2C9, DHFR2, GPX8, HPDL, HSD17B11, NARF, NDUFV1, PAM, PRDX1, PRDX2, SQOR, TXN, UGDH
1.2.1. Dehydrogenase	PC00092	4	ALDH7A1, HSD17B11, NARF, UGDH
1.2.2. Oxygenase	PC00177	3	CYP2C9, HPDL, PAM
1.2.3. Peroxidase	PC00180	3	GPX8, PRDX1, PRDX2
1.2.4. Reductase	PC00198	1	DHFR2
1.3. Hydrolase	PC00121	5	MYG1, NCEH1, NIT2, PDE3A, PON2
1.3.1. Deacetylase	PC00087	1	NCEH1
1.3.2. Phosphodiesterase	PC00185	1	PDE3A
1.4. Lyase	PC00144	3	CA10, CA9, HSD3B7
1.4.1. Dehydratase	PC00091	3	CA10, CA9, HSD3B7
2. Protein-binding activity modulator	PC00095	39	ARF6, ARL5A, BIRC3, C3, C4A, C4B, C5, CDC42, DIRAS3, DOCK7, HRG, ITIH2, ITIH3, KRAS, NRAS, RAB11A, RAB1A, RAB1B, RAB21, RAB35, RAB4A, RAB5A, RAB5C, RAB7A, RAB9A, RABGAP1L, RAC1, RAC2, RAC3, RHOA, RHOC, RHOD, RHOF, RHOG, RHOJ, RHOT2, RND2, RRAS2, SIPA1L3
2.1. G protein	PC00020	28	ARF6, ARL5A, CDC42, DIRAS3, KRAS, NRAS, RAB11A, RAB1A, RAB1B, RAB21, RAB35, RAB4A, RAB5A, RAB5C, RAB7A, RAB9A, RAC1, RAC2, RAC3, RHOA, RHOC, RHOD, RHOF, RHOG, RHOJ, RHOT2, RND2, RRAS2
2.1.1. Small GTPase	PC00208	26	CDC42, DIRAS3, KRAS, NRAS, RAB11A, RAB1A, RAB1B, RAB21, RAB35, RAB4A, RAB5A, RAB5C, RAB7A, RAB9A, RAC1, RAC2, RAC3, RHOA, RHOC, RHOD, RHOF, RHOG, RHOJ, RHOT2, RND2, RRAS2
2.2. Protease inhibitor	PC00191	8	BIRC3, C3, C4A, C4B, C5, HRG, ITIH2, ITIH3
2.3. G protein modulator	PC00022	3	DOCK7, RABGAP1L, SIPA1L3
2.3.1. GTPase-activating protein	PC00257	2	RABGAP1L, SIPA1L3
2.3.2. Guanyl-nucleotide exchange factor	PC00113	1	DOCK7
3. Protein modifying enzyme	PC00260	35	ASPH, ATG4C, ATM, BLMH, CIT, CTSB, CTSS, CUL4B, DPP4, DTX2, F2, FBXO2, FNDC3A, LTN1, MAP2K1, MAPK6, NAALADL1, OGT, OST4, PEAK1, PPM1A, PPP1CA, PPP1CB, PPP1CC, PRKACA, PRKN, PTPN1, RHBDD1, RHBDF2, RNF43, SYVN1, TFRC, TRIM67, USP1, ZRANB1
3.1. Protease	PC00190	12	ATG4C, BLMH, CTSB, CTSS, DPP4, F2, NAALADL1, RHBDD1, RHBDF2, TFRC, USP1, ZRANB1
3.1.1. Cysteine protease	PC00081	6	ATG4C, BLMH, CTSB, CTSS, USP1, ZRANB1
3.1.2. Serine protease	PC00203	4	DPP4, F2, RHBDD1, RHBDF2
3.1.3. Metalloprotease	PC00153	2	NAALADL1, TFRC
3.2. Ubiquitin–protein ligase	PC00234	9	CUL4B, DTX2, FBXO2, FNDC3A, LTN1, PRKN, RNF43, SYVN1, TRIM67
3.3. Non-receptor serine/threonine protein kinase	PC00167	6	ATM, CIT, MAP2K1, MAPK6, PEAK1, PRKACA
3.4. Protein phosphatase	PC00195	5	PPM1A, PPP1CA, PPP1CB, PPP1CC, PTPN1
4. Chaperone	PC00072	22	CALR3, CANX, CLGN, DNAJB11, DNAJB6, DNAJC1, DNAJC16, DNAJC22, DNAJC25, FKBP8, HSCB, HSPA13, HSPA1A, HSPA4, HSPA5, PDIA4, PDIA5, PEX10, TOR1A, TOR1B, TOR2A, TOR3A
4.1. HSP70 family chaperone	PC00027	4	HSPA13, HSPA1A, HSPA4, HSPA5
5. Chromatin/chromatin-binding or -regulatory protein	PC00077	20	CENPA, CEP135, DOT1L, H1-0, H1-2, H1-3, H1-4, H1-5, H2AC21, H2AX, H2AZ2, H2BC14, H2BC21, H2BC8, H3-3A, H4C1, MACROH2A1, MACROH2A2, NCAPD3, SUPT16H
5.1. Histone-modifying enzyme	PC00261	1	DOT1L
6. Cytoskeletal protein	PC00085	19	DYNC1H1, DYNC2LI1, GSN, MAP1B, MYO1B, MYO1C, NUMA1, PDLIM7, RMDN3, SEPTIN9, STOM, SUN2, TUBA1B, TUBB, TUBB2A, TUBB3, TUBB4B, TUBB6, VIM
6.1. Microtubule or microtubule-binding cytoskeletal protein	PC00157	12	DYNC1H1, DYNC2LI1, MAP1B, NUMA1, RMDN3, SUN2, TUBA1B, TUBB, TUBB2A, TUBB3, TUBB4B, TUBB6
6.1.1. Tubulin	PC00228	6	TUBA1B, TUBB, TUBB2A, TUBB3, TUBB4B, TUBB6
6.1.2. Non-motor microtubule-binding protein	PC00166	3	MAP1B, RMDN3, SUN2
6.1.3. Microtubule-binding motor protein	PC00156	1	DYNC1H1
6.2. Actin or actin-binding cytoskeletal protein	PC00041	4	GSN, MYO1B, MYO1C, PDLIM7
6.2.1. Actin-binding motor protein	PC00040	2	MYO1B, MYO1C
6.2.2. Non-motor actin-binding protein	PC00165	1	GSN
6.3. Intermediate filament	PC00129	1	VIM
7. Membrane traffic protein	PC00150	19	APBA3, BCAP31, CLTC, COPA, DNM2, EHD2, LAMP1, LAMP2, LAMP3, LMAN1, REEP5, SEC61B, SSR1, STX4, STX6, STX7, TGOLN2, TMED10, VAPA
7.1. Membrane trafficking regulatory protein	PC00151	5	APBA3, LAMP1, LAMP2, LAMP3, VAPA
7.2. SNARE protein	PC00034	3	STX4, STX6, STX7
7.3. Vesicle coat protein	PC00235	3	CLTC, COPA, TMED10
8. Transporter	PC00227	18	ATP2A1, ATP2A2, ATP5F1B, CFTR, DERL1, GHITM, IPO4, NUP155, PXMP2, SEC61A1, SLC1A5, SLC25A11, SLC25A3, SNUPN, STOML2, TIMM23, VDAC1, VDAC2
8.1. Primary active transporter	PC00068	6	ATP2A1, ATP2A2, ATP5F1B, CFTR, DERL1, SLC1A5
8.1.1. ATP synthase	PC00002	1	ATP5F1B
8.1.2. ATP-binding cassette transporter	PC00003	1	CFTR
8.2. Ion channel	PC00133	3	GHITM, VDAC1, VDAC2
8.2.1. Voltage-gated ion channel	PC00241	2	VDAC1, VDAC2
8.3. Secondary carrier transporter	PC00258	3	SLC25A11, SLC25A3, TIMM23
8.3.1. Amino acid transporter	PC00046	1	TIMM23
8.3.2. Mitochondrial carrier protein	PC00158	1	SLC25A3
9. Translational protein	PC00263	16	EEF2, EIF4G1, RPL13A, RPL14, RPL24, RPL28, RPL3, RPL4, RPL6, RPL7, RPL7A, RPS13, RPS17, RPS3A, RPS6, RPS8
9.1. Ribosomal protein	PC00202	14	RPL13A, RPL14, RPL24, RPL28, RPL3, RPL4, RPL6, RPL7, RPL7A, RPS13, RPS17, RPS3A, RPS6, RPS8
9.2. Translation factor	PC00223	2	EEF2, EIF4G1
9.2.1. Translation elongation factor	PC00222	1	EEF2
9.2.2. Translation initiation factor	PC00224	1	EIF4G1
10. Scaffold/adaptor protein	PC00226	13	AKAP1, CAV1, CYFIP1, GPC1, HP1BP3, KLHL15, LRRC59, LRRK2, NUP50, RRBP1, SEC63, SORBS1, UBQLN2
11. Transmembrane signal receptor	PC00197	11	AXL, EGFR, EPHA10, EPHA8, ERBB2, IGF1R, INSR, LMBR1L, NTRK1, NTRK3, RET
12. RNA metabolism protein	PC00031	9	EIF4A1, EIF4A3, GTF2IRD1, HNRNPC, RBMX, RNPS1, SLFN11, SNW1, SYNCRIP
12.1. RNA helicase	PC00032	2	EIF4A1, EIF4A3
12.2. RNA processing factor	PC00147	2	RNPS1, SNW1
12.2.1. RNA splicing factor	PC00148	2	RNPS1, SNW1
12.3. Endoribonuclease	PC00094	1	SLFN11
12.4. General transcription factor	PC00259	1	GTF2IRD1
13. Gene-specific transcriptional regulator	PC00264	6	E2F4, ESR2, IFI16, STAT1, TERF2IP, ZNF296
13.1. DNA-binding transcription factor	PC00218	6	E2F4, ESR2, IFI16, STAT1, TERF2IP, ZNF296
13.1.1. Helix-turn-helix transcription factor	PC00116	2	E2F4, TERF2IP
13.1.1.1. Homeodomain transcription factor	PC00119	1	TERF2IP
13.1.1.2. Winged helix/forkhead transcription factor	PC00246	1	E2F4
13.1.2. Zinc finger transcription factor	PC00244	2	ESR2, ZNF296
13.1.2.1. C2H2 zinc finger transcription factor	PC00248	1	ZNF296
13.1.2.2. C4 zinc finger nuclear receptor	PC00169	1	ESR2
13.1.3. Immunoglobulin fold transcription factor	PC00251	1	STAT1
13.1.3.1. Rel homology transcription factor	PC00252	1	STAT1
14. DNA metabolism protein	PC00009	6	ORC3, PARP1, RIF1, SMARCA4, XRCC5, XRCC6
14.1. DNA helicase	PC00011	3	SMARCA4, XRCC5, XRCC6
14.2. Replication origin-binding protein	PC00199	1	ORC3
15. Transfer/carrier protein	PC00219	4	APOB, SCAMP3, SLC25A5, SLC25A6
15.1. Apolipoprotein	PC00052	1	APOB
16. Calcium-binding protein	PC00060	3	CALML5, CALU, S100A16
16.1. Calmodulin-related	PC00061	3	CALML5, CALU, S100A16
17. Cell junction protein	PC00070	2	GJA1, GJD3
17.1. Gap junction	PC00105	2	GJA1, GJD3
18. Intercellular signal molecule	PC00207	2	INS, TMPO
18.1. Growth factor	PC00112	1	INS
18.2. Peptide hormone	PC00179	1	TMPO
19. Cell adhesion molecule	PC00069	1	THBS1
20. Defense/immunity protein	PC00090	1	HLA-C
20.1. Major histocompatibility complex protein	PC00149	1	HLA-C
ATP, adenosine triphosphate; DNA, deoxyribonucleic acid; GTP, guanosine triphosphate; HSP, heat shock protein; LAP1, lamina-associated polypeptide 1; NSF, N-ethylmaleimide-sensitive factor; PANTHER, Protein ANalysis THrough Evolutionary Relationships; RNA, ribonucleic acid; SNAP, soluble NSF attachment protein; SNARE, SNAP receptor.

## Sheet: Interactome_GO+Pathways
Supplementary Table S6. Functional enrichment analysis of LAP1-interacting proteins (375 proteins) using the STRING database [34]. Enriched terms of GO biological process, GO molecular function, GO cellular component, KEGG pathways and Reactome pathways, their respective term ID, the number of associated proteins in the network versus in human whole genome, the strength and p-value of the enrichm…
Term description	Term ID	Protein count (network / genome)	Strength	p-value	LAP1-interacting proteins (gene name)
GO biological process
Nuclear pore localization	GO:0051664	3 / 4	1.60	0.01120	LMNA, LMNB1, LMNB2
Post-translational protein targeting to membrane, translocation	GO:0031204	5 / 8	1.52	0.00032	HSPA5, SEC61A1, SEC61B, SEC62, SEC63
Protein localization to nuclear envelope	GO:0090435	6 / 13	1.38	0.00015	LMNA, LMNB1, LMNB2, NUP155, TOR1AIP1, TOR1AIP2
Amyloid-beta clearance by transcytosis	GO:0150093	3 / 7	1.35	0.02770	CLTC, RAB11A, RAB5A
Histone H3-K27 trimethylation	GO:0098532	3 / 7	1.35	0.02770	H1-2, H1-3, H1-4
Post-translational protein targeting to endoplasmic reticulum membrane	GO:0006620	6 / 16	1.29	0.00031	GET4, HSPA5, SEC61A1, SEC61B, SEC62, SEC63
Positive regulation of apoptotic cell clearance	GO:2000427	3 / 8	1.29	0.03550	C3, C4A, C4B
Positive regulation of ER-associated ubiquitin-dependent protein catabolic process	GO:1903071	3 / 8	1.29	0.03550	BCAP31, CAV1, UBQLN2
Plasma membrane to endosome transport	GO:0048227	3 / 8	1.29	0.03550	RAB11A, RAB35, RAB5C
Negative regulation of transcription by RNA polymerase I	GO:0016479	3 / 8	1.29	0.03550	FLNA, MACROH2A1, MACROH2A2
Regulation of neuron maturation	GO:0014041	3 / 8	1.29	0.03550	LRRK2, RAC3, RET
Nuclear migration	GO:0007097	8 / 23	1.26	1.75e-5	CDC42, DOCK7, DYNC1H1, LMNA, LMNB1, LMNB2, SUN2, SYNE3
Cellular response to X-ray	GO:0071481	4 / 12	1.24	0.00980	ATM, DNM2, XRCC5, XRCC6
Establishment of protein localization to chromatin	GO:0071169	3 / 9	1.24	0.04340	H1-5, MACROH2A1, MACROH2A2
Protein N-linked glycosylation via asparagine	GO:0018279	7 / 23	1.20	0.00016	DDOST, MAGT1, OST4, RPN1, RPN2, STT3A, STT3B
Rab protein signal transduction	GO:0032482	4 / 14	1.18	0.01440	RAB21, RAB35, RAB4A, RAB9A
Amyloid-beta clearance	GO:0097242	6 / 23	1.14	0.00120	C3, CLTC, IGF1R, INSR, RAB11A, RAB5A
Regulation of respiratory burst	GO:0060263	4 / 16	1.12	0.01980	INS, INSR, RAC1, RAC2
Engulfment of apoptotic cell	GO:0043652	4 / 16	1.12	0.01980	RAC1, RAC2, RHOG, THBS1
Negative regulation of endoplasmic reticulum stress-induced intrinsic apoptotic signaling pathway	GO:1902236	5 / 21	1.10	0.00630	HSPA1A, LRRK2, PRKN, PTPN1, SYVN1
Retrograde protein transport, ER to cytosol	GO:0030970	4 / 17	1.09	0.02300	DERL1, RHBDD1, SEC61B, SYVN1
Peptidyl-tyrosine autophosphorylation	GO:0038083	4 / 18	1.07	0.02660	EGFR, IGF1R, INSR, NTRK1
Co-translational protein targeting to membrane	GO:0006613	5 / 23	1.06	0.00860	SEC61A1, SEC61B, SEC62, SEC63, SSR1
Cortical cytoskeleton organization	GO:0030865	13 / 62	1.04	4.79e-7	ARF6, EHD2, RAB13, RAC1, RAC2, RAC3, RHOA, RHOC, RHOD, RHOF, RHOG, RND2, TLN1
Cellular response to gamma radiation	GO:0071480	6 / 29	1.04	0.00290	ATM, H2AX, HSPA5, MDM2, XRCC5, XRCC6
Modulation by host of viral genome replication	GO:0044827	4 / 19	1.04	0.03030	PHB1, PRKN, STOM, VAPA
Negative regulation of DNA recombination	GO:0045910	9 / 44	1.03	9.85e-5	H1-0, H1-2, H1-3, H1-4, H1-5, KLHL15, RIF1, TERF2, TERF2IP
Protein insertion into ER membrane	GO:0045048	5 / 25	1.02	0.01120	CCDC47, EMC1, EMC9, GET4, SEC61A1
Rac protein signal transduction	GO:0016601	5 / 25	1.02	0.01120	CYFIP1, KRAS, RAC1, RAC2, RHOG
De novo post-translational protein folding	GO:0051084	7 / 36	1.01	0.00120	CHCHD4, HSPA13, HSPA1A, HSPA5, TOR1A, TOR1B, TOR2A
Chaperone cofactor-dependent protein refolding	GO:0051085	6 / 31	1.01	0.00380	HSPA13, HSPA1A, HSPA5, TOR1A, TOR1B, TOR2A
Response to manganese ion	GO:0010042	4 / 21	1.00	0.03900	HSPA5, LRRK2, PRKN, TFRC
Negative regulation of response to oxidative stress	GO:1902883	4 / 22	0.98	0.04430	LRRK2, MACROH2A1, RACK1, TXN
Histone H3-K4 trimethylation	GO:0080182	4 / 22	0.98	0.04430	H1-2, H1-3, H1-4, OGT
Transcytosis	GO:0045056	4 / 22	0.98	0.04430	CLTC, IGF1R, RAB11A, RAB5A
Positive regulation of lamellipodium assembly	GO:0010592	5 / 29	0.96	0.01790	CDC42, CYFIP1, DNM2, RAC1, RAC2
Respiratory burst	GO:0045730	4 / 23	0.96	0.04960	PRDX2, RAC1, RAC2, RAC3
Negative regulation of mitochondrial membrane permeability	GO:0035795	4 / 23	0.96	0.04960	HK2, HSPA1A, SLC25A5, SLC25A6
ERAD pathway	GO:0036503	17 / 100	0.95	3.18e-8	CALR3, CANX, CCDC47, CLGN, DERL1, ERLIN2, FBXO2, GET4, HSPA5, PRKN, RHBDD1, SEC61B, STT3B, SYVN1, TMEM67, TOR1A, UBQLN2
Intracellular protein transmembrane transport	GO:0065002	9 / 53	0.95	0.00028	AIFM1, CHCHD4, HSPA5, PEX10, SEC61A1, SEC61B, SEC62, SEC63, TIMM23
Chromosome condensation	GO:0030261	7 / 42	0.94	0.00240	AIFM1, H1-0, H1-2, H1-3, H1-4, H1-5, NCAPD3
Modulation by host of viral process	GO:0044788	6 / 37	0.93	0.00790	CDC42, PHB1, PRKN, RAB5A, STOM, VAPA
Ubiquitin-dependent ERAD pathway	GO:0030433	13 / 82	0.92	6.50e-6	CALR3, CANX, CCDC47, CLGN, DERL1, ERLIN2, FBXO2, HSPA5, SEC61B, STT3B, SYVN1, TMEM67, UBQLN2
Heterochromatin assembly	GO:0031507	8 / 51	0.92	0.00120	CBX3, DOT1L, H1-0, H3-3A, LMNA, LMNB1, LMNB2, RIF1
Negative regulation of telomere maintenance	GO:0032205	6 / 38	0.92	0.00880	ATM, HNRNPC, HNRNPU, PARP1, TERF2, TERF2IP
Protein transmembrane transport	GO:0071806	10 / 64	0.91	0.00017	AIFM1, CHCHD4, HSPA5, PEX10, SEC61A1, SEC61B, SEC62, SEC63, TIMM23, TMED10
Negative regulation of gene expression, epigenetic	GO:0045814	10 / 64	0.91	0.00017	CBX3, DOT1L, H1-0, H3-3A, LMNA, LMNB1, LMNB2, MACROH2A1, MACROH2A2, RIF1
Negative regulation of response to endoplasmic reticulum stress	GO:1903573	7 / 45	0.91	0.00330	HSPA1A, HSPA5, LRRK2, PRKN, PTPN1, RACK1, SYVN1
Heterochromatin organization	GO:0070828	9 / 61	0.89	0.00063	CBX3, DOT1L, H1-0, H3-3A, HP1BP3, LMNA, LMNB1, LMNB2, RIF1
Regulation of lamellipodium assembly	GO:0010591	6 / 41	0.89	0.01170	CDC42, CYFIP1, DNM2, HRG, RAC1, RAC2
Nuclear envelope organization	GO:0006998	9 / 62	0.88	0.00070	EMD, LMNA, LMNB1, LMNB2, NUP155, SUN2, TOR1A, TOR1AIP1, TOR1B
Response to gamma radiation	GO:0010332	8 / 55	0.88	0.00170	ATM, H2AX, HSPA5, MDM2, MEN1, PARP1, XRCC5, XRCC6
Regulation of transcription by RNA polymerase I	GO:0006356	6 / 43	0.87	0.01410	ERBB2, FLNA, MACROH2A1, MACROH2A2, MYO1C, SMARCA4
Cytoplasmic translation	GO:0002181	17 / 123	0.86	4.44e-7	EIF4A1, EIF4G1, RACK1, RPL13A, RPL14, RPL24, RPL28, RPL3, RPL4, RPL6, RPL7, RPL7A, RPS13, RPS17, RPS3A, RPS6, RPS8
Protein localization to endoplasmic reticulum	GO:0070972	9 / 66	0.86	0.00100	BCAP31, GET4, HSPA5, LRRK2, SEC61A1, SEC61B, SEC62, SEC63, VAPA
Positive regulation of ATP-dependent activity	GO:0032781	6 / 44	0.86	0.01540	ATP2A1, DNAJB11, DNM2, HNRNPU, TOR1AIP1, TOR1AIP2
Regulation of polysaccharide biosynthetic process	GO:0032885	5 / 36	0.86	0.03550	CLTC, INS, INSR, PPP1CA, SORBS1
Negative regulation of mitochondrion organization	GO:0010823	7 / 54	0.83	0.00780	GHITM, HSPA1A, LMNA, PRKN, SLC25A5, SLC25A6, TFRC
Cellular response to nerve growth factor stimulus	GO:1990090	6 / 47	0.83	0.01960	ARF6, EIF4A3, HSPA5, NTRK1, NTRK3, RAB35
Response to endoplasmic reticulum stress	GO:0034976	28 / 223	0.82	3.26e-11	AIFM1, ATP2A1, ATP2A2, BCAP31, CALR3, CANX, CCDC47, CFTR, CLGN, DERL1, DNAJC3, EIF4G1, ERLIN2, FBXO2, GET4, HSPA5, MARCKS, PDIA4, PRKN, PTPN1, RHBDD1, SEC61B, STT3B, SYVN1, THBS1, TMEM67, TOR1A, UBQLN2
Chaperone-mediated protein folding	GO:0061077	9 / 71	0.82	0.00150	CSNK2A1, DNAJB6, HSPA13, HSPA1A, HSPA5, PDIA4, TOR1A, TOR1B, TOR2A
Chromatin assembly	GO:0031497	22 / 179	0.81	1.77e-8	CBX3, DOT1L, H1-0, H1-2, H1-3, H1-4, H1-5, H2AX, H2BC14, H2BC21, H2BC8, H3-3A, H4C1, HP1BP3, IPO4, LMNA, LMNB1, LMNB2, MACROH2A1, MACROH2A2, RIF1, SUPT16H
Nucleosome assembly	GO:0006334	15 / 124	0.80	1.37e-5	H1-0, H1-2, H1-3, H1-4, H1-5, H2AX, H2BC14, H2BC21, H2BC8, H3-3A, H4C1, HP1BP3, MACROH2A1, MACROH2A2, SUPT16H
Endoplasmic reticulum organization	GO:0007029	11 / 93	0.79	0.00045	CCDC47, EMC1, EMC9, GET4, LMAN1, LNPK, LRRK2, REEP5, SEC61A1, TOR1AIP2, TOR1B
Regulation of response to endoplasmic reticulum stress	GO:1905897	10 / 85	0.79	0.00100	BCAP31, CAV1, HSPA1A, HSPA5, LRRK2, PRKN, PTPN1, RACK1, SYVN1, UBQLN2
Modulation by host of symbiont process	GO:0051851	9 / 77	0.79	0.00240	CDC42, PHB1, PRKN, RAB5A, RAB9A, SMARCA4, SNW1, STOM, VAPA
Plasma membrane invagination	GO:0099024	7 / 60	0.79	0.01240	CDC42, GSN, RAC1, RAC2, RHOA, RHOG, THBS1
Phagocytosis, engulfment	GO:0006911	6 / 51	0.79	0.02630	CDC42, GSN, RAC1, RAC2, RHOG, THBS1
Viral entry into host cell	GO:0046718	12 / 107	0.77	0.00031	AXL, CAV1, CTSB, CXADR, DPP4, EGFR, HSPA1A, INSR, LAMP1, PHB1, SLC1A5, TFRC
Negative regulation of DNA metabolic process	GO:0051053	16 / 149	0.75	1.98e-5	ATM, H1-0, H1-2, H1-3, H1-4, H1-5, HNRNPC, HNRNPU, KLHL15, MEN1, PARP1, RIF1, SLFN11, TERF2, TERF2IP, XRCC5
Cellular response to ionizing radiation	GO:0071479	8 / 75	0.75	0.00890	ATM, DNM2, H2AX, HSPA5, IFI16, MDM2, XRCC5, XRCC6
Protein insertion into membrane	GO:0051205	7 / 65	0.75	0.01770	CCDC47, EGFR, EMC1, EMC9, GET4, HSPA4, SEC61A1
Maintenance of protein location in cell	GO:0032507	7 / 66	0.75	0.01880	CAV1, GSN, HK2, HNRNPU, HSPA5, SUN2, TXN
Endocytic recycling	GO:0032456	7 / 66	0.75	0.01880	ARF6, EHD2, RAB11A, RAB13, RAB35, RAB7A, STX6
Regulation of gene expression, epigenetic	GO:0040029	13 / 123	0.74	0.00023	CBX3, DIRAS3, DOT1L, H1-0, H3-3A, HNRNPU, IFI16, LMNA, LMNB1, LMNB2, MACROH2A1, MACROH2A2, RIF1
Positive regulation of protein localization to membrane	GO:1905477	11 / 104	0.74	0.00098	ARF6, CEMIP, EGFR, ERBB2, MYO1C, PRKN, RACK1, RHOG, SORBS1, STOM, STX4
Positive regulation of protein localization to cell periphery	GO:1904377	7 / 67	0.74	0.01990	ARF6, EGFR, NUMA1, RACK1, RHOG, SORBS1, STX4
Protein folding	GO:0006457	22 / 215	0.73	3.08e-7	CALR3, CANX, CCDC47, CHCHD4, CLGN, CSNK2A1, DNAJB11, DNAJB6, DNAJC1, DNAJC25, DNAJC3, FKBP8, HSPA13, HSPA1A, HSPA4, HSPA5, LMAN1, PDIA4, PDIA5, TOR1A, TOR1B, TOR2A
Biological process involved in interaction with symbiont	GO:0051702	11 / 108	0.73	0.00120	CDC42, F2, HRG, PHB1, PRKN, RAB5A, RAB9A, SMARCA4, SNW1, STOM, VAPA
Regulation of cell–substrate junction organization	GO:0150116	7 / 68	0.73	0.02110	ARF6, HRG, PEAK1, RAC1, RHOA, THBS1, TLN1
Establishment or maintenance of cell polarity	GO:0007163	21 / 212	0.72	1.13e-6	ARF6, CDC42, CENPA, DOCK7, GJA1, IGF1R, LMNA, MAD2L1, MAP1B, NUMA1, RAC1, RAC2, RAC3, RHOA, RHOC, RHOD, RHOF, RHOG, RHOJ, RND2, SIPA1L3
Nucleosome organization	GO:0034728	16 / 162	0.72	4.99e-5	H1-0, H1-2, H1-3, H1-4, H1-5, H2AX, H2BC14, H2BC21, H2BC8, H3-3A, H4C1, HP1BP3, MACROH2A1, MACROH2A2, SMARCA4, SUPT16H
Movement in host	GO:0044000	14 / 139	0.72	0.00017	AXL, CAV1, CTSB, CXADR, DPP4, EGFR, HSPA1A, INSR, LAMP1, PHB1, RAB7A, SLC1A5, TFRC, VAPA
Neuron apoptotic process	GO:0051402	9 / 91	0.72	0.00640	AIFM1, ATM, AXL, CIT, HSPA5, KRAS, NTRK1, PIGT, RHOA
Regulation of protein targeting	GO:1903533	8 / 80	0.72	0.01210	CEMIP, ERBB2, LMAN1, LRRK2, MYO1C, PRKN, RAC2, STOM
Positive regulation of protein localization to plasma membrane	GO:1903078	6 / 60	0.72	0.04850	ARF6, EGFR, RACK1, RHOG, SORBS1, STX4
Cellular senescence	GO:0090398	6 / 60	0.72	0.04850	ATM, H2AX, IGF1R, LMNA, MAP2K1, TERF2
Response to topologically incorrect protein	GO:0035966	14 / 144	0.71	0.00023	DERL1, DNAJC3, HSPA13, HSPA1A, HSPA4, HSPA5, KLHL15, PRKN, PTPN1, RHBDD1, STT3B, THBS1, TOR1A, TOR1B
Response to unfolded protein	GO:0006986	12 / 122	0.71	0.00082	DERL1, DNAJC3, HSPA13, HSPA1A, HSPA4, HSPA5, PRKN, PTPN1, RHBDD1, STT3B, THBS1, TOR1B
Neuron death	GO:0070997	10 / 102	0.71	0.00330	AIFM1, ATM, AXL, CIT, HSPA5, KRAS, LRRK2, NTRK1, PIGT, RHOA
Protein localization to chromosome	GO:0034502	9 / 92	0.71	0.00680	CENPA, H1-5, H3-3A, H4C1, MACROH2A1, MACROH2A2, TERF2, TERF2IP, XRCC5
Negative regulation of chromosome organization	GO:2001251	8 / 84	0.70	0.01540	ATM, H3-3A, HNRNPC, HNRNPU, MAD2L1, PARP1, TERF2, TERF2IP
Protein localization to nucleus	GO:0034504	18 / 195	0.69	2.53e-5	DNAJB6, HNRNPU, IPO4, LMNA, LMNB1, LMNB2, LRRK2, MDM2, NUP155, NUP50, PHB2, SNUPN, SUN2, TOR1A, TOR1AIP1, TOR1AIP2, TOR1B, TXN
Protein localization to mitochondrion	GO:0070585	8 / 85	0.69	0.01630	AIFM1, BCAP31, CHCHD4, HK2, HSPA4, LRRK2, PRKN, TIMM23
Regulation of protein localization to membrane	GO:1905475	16 / 177	0.68	0.00013	ARF6, CEMIP, CLTC, EGFR, ERBB2, GPC1, GSN, INS, MYO1C, PRKN, RACK1, RHOG, SORBS1, STOM, STX4, STX7
Mitochondrial transport	GO:0006839	14 / 153	0.68	0.00038	AIFM1, BCAP31, CHCHD4, CPT1A, HK2, HSPA1A, HSPA4, PRKN, RHOT2, SLC25A46, SLC25A5, SLC25A6, TIMM23, VDAC2
Regulation of cell shape	GO:0008360	14 / 155	0.68	0.00043	BRWD1, CYFIP1, F2, RAC1, RAC2, RAC3, RHOA, RHOC, RHOD, RHOF, RHOG, RHOJ, RND2, SYNE3
Maintenance of protein location	GO:0045185	9 / 98	0.68	0.00980	CAV1, FLNA, GET4, GSN, HK2, HNRNPU, HSPA5, SUN2, TXN
Cellular response to topologically incorrect protein	GO:0035967	9 / 99	0.68	0.01040	DERL1, HSPA13, HSPA1A, HSPA5, KLHL15, PRKN, PTPN1, RHBDD1, TOR1A
Biological process involved in symbiotic interaction	GO:0044403	23 / 257	0.67	1.18e-6	AXL, CAV1, CDC42, CTSB, CXADR, DPP4, EGFR, F2, HRG, HSPA1A, INSR, LAMP1, PHB1, PRKN, RAB5A, RAB7A, RAB9A, SLC1A5, SMARCA4, SNW1, STOM, TFRC, VAPA
Viral life cycle	GO:0019058	16 / 178	0.67	0.00013	AXL, CAV1, CTSB, CXADR, DPP4, EGFR, HSPA1A, INSR, LAMP1, PHB1, RAB1A, RAB1B, RAB7A, SLC1A5, TFRC, VAPA
Mitochondrial transmembrane transport	GO:1990542	8 / 90	0.67	0.02110	AIFM1, CHCHD4, CPT1A, SLC25A3, SLC25A5, SLC25A6, STOML2, TIMM23
Cellular response to unfolded protein	GO:0034620	7 / 79	0.67	0.03980	DERL1, HSPA13, HSPA1A, HSPA5, PRKN, PTPN1, RHBDD1
Establishment of cell polarity	GO:0030010	11 / 127	0.66	0.00380	ARF6, CDC42, CENPA, DOCK7, GJA1, IGF1R, MAD2L1, MAP1B, NUMA1, RHOA, SIPA1L3
Protein targeting to membrane	GO:0006612	8 / 92	0.66	0.02340	GET4, HSPA5, MYO1C, SEC61A1, SEC61B, SEC62, SEC63, SSR1
Membrane docking	GO:0022406	8 / 93	0.66	0.02480	ATP2A2, CFTR, RAB13, RAB3B, RAB7A, STX4, STX6, STX7
Organelle transport along microtubule	GO:0072384	7 / 81	0.66	0.04430	CDC42, DYNC1H1, MAP1B, MREG, RAB1A, RHOT2, SUN2
Positive regulation of cell growth	GO:0030307	14 / 166	0.65	0.00078	CDC42, CSNK2A1, CYFIP1, EGFR, EIF4G1, ERBB2, F2, H1-5, H3-3A, INS, MAP1B, PRKN, RHOA, RND2
Osteoblast differentiation	GO:0001649	12 / 141	0.65	0.00240	ATP5F1B, CCDC47, CLTC, H3-3A, HNRNPC, HNRNPU, MEN1, PHB1, RBMX, RRAS2, RRBP1, SYNCRIP
Regulation of protein localization to plasma membrane	GO:1903076	9 / 106	0.65	0.01490	ARF6, CLTC, EGFR, INS, RACK1, RHOG, SORBS1, STX4, STX7
Establishment of protein localization to organelle	GO:0072594	28 / 335	0.64	1.19e-7	AIFM1, BCAP31, CHCHD4, GET4, H1-5, HK2, HSPA4, HSPA5, IPO4, LAMP1, LAMP2, LAMP3, LMNA, LRRK2, MACROH2A1, MACROH2A2, NUP155, NUP50, PEX10, PHB2, RAB11A, RAB7A, SEC61A1, SEC61B, SEC62, SEC63, SNUPN, TIMM23
Positive regulation of intracellular transport	GO:0032388	17 / 203	0.64	0.00015	ASPH, ATP2A1, BCAP31, CEMIP, DYNC1H1, EHD2, EMD, ERBB2, FLNA, MYO1C, NUMA1, PPM1A, PRKACA, PRKN, RAB21, RAC2, STOM
Regulation of DNA recombination	GO:0000018	11 / 132	0.64	0.00510	H1-0, H1-2, H1-3, H1-4, H1-5, KLHL15, PARP1, RIF1, TERF2, TERF2IP, TFRC
Mitochondrial membrane organization	GO:0007006	10 / 120	0.64	0.00920	CHCHD3, GHITM, HK2, HSPA1A, HSPA4, RHOT2, SLC25A46, SLC25A5, SLC25A6, VDAC2
Positive regulation of proteasomal ubiquitin-dependent protein catabolic process	GO:0032436	8 / 96	0.64	0.02860	BCAP31, CAV1, HSPA1A, LRRK2, MDM2, PRKN, RACK1, UBQLN2
Maintenance of location in cell	GO:0051651	8 / 97	0.64	0.03020	ATP2A1, CAV1, GSN, HK2, HNRNPU, HSPA5, SUN2, TXN
Small GTPase-mediated signal transduction	GO:0007264	22 / 273	0.63	1.12e-5	CDC42, CYFIP1, DIRAS3, DOCK7, KRAS, NRAS, RAB21, RAB35, RAB4A, RAB9A, RAC1, RAC2, RAC3, RHOA, RHOC, RHOD, RHOF, RHOG, RHOJ, RHOT2, RND2, RRAS2
Positive regulation of peptidyl-serine phosphorylation	GO:0033138	9 / 110	0.63	0.01800	CAV1, DOCK7, EGFR, EIF4G1, NTRK3, RET, TERF2IP, TFRC, TXN
Positive regulation of ubiquitin-dependent protein catabolic process	GO:2000060	9 / 112	0.63	0.01970	BCAP31, CAV1, HSPA1A, LRRK2, MDM2, PRKN, RACK1, TRIM67, UBQLN2
Positive regulation of endocytosis	GO:0045807	8 / 99	0.63	0.03370	AXL, C3, CDC42, DNM2, INSR, LRRK2, RAB21, TOR1A
Protein localization to organelle	GO:0033365	57 / 713	0.62	9.01e-16	AIFM1, ARF6, ARL5A, BCAP31, CCDC47, CENPA, CHCHD4, DNAJB6, EMC1, EMC9, GET4, H1-5, H3-3A, H4C1, HK2, HNRNPU, HSPA4, HSPA5, IPO4, LAMP1, LAMP2, LAMP3, LMNA, LMNB1, LMNB2, LRRK2, MACROH2A1, MACROH2A2, MDM2, NUP155, NUP50, PEX10, PHB2, PRKACA, PRKN, RAB11A, RAB35, RAB7A, SEC61A1, SEC61B, SEC62, SEC63, SNUPN, SUN2, TCTN1, TCTN2, TERF2, TERF2IP, TIMM23, TMED10, TOR1A, TOR1AIP1, TOR1AIP2, TOR1B, TXN, V…
Regulation of protein localization to cell periphery	GO:1904375	10 / 127	0.62	0.01280	ARF6, CLTC, EGFR, INS, NUMA1, RACK1, RHOG, SORBS1, STX4, STX7
Positive regulation of protein kinase B signaling	GO:0051897	9 / 113	0.62	0.02050	AXL, EGFR, IGF1R, INS, INSR, PHB1, RET, THBS1, TXN
Negative regulation of intrinsic apoptotic signaling pathway	GO:2001243	8 / 101	0.62	0.03650	HSPA1A, INS, LRRK2, MDM2, PRKN, PTPN1, SYVN1, VDAC2
Ras protein signal transduction	GO:0007265	15 / 194	0.61	0.00093	CDC42, CYFIP1, KRAS, NRAS, RAB21, RAB35, RAB4A, RAB9A, RAC1, RAC2, RHOA, RHOD, RHOG, RHOJ, RRAS2
Telomere organization	GO:0032200	10 / 129	0.61	0.01410	ATM, DOT1L, H3-3A, H4C1, PARP1, RIF1, TERF2, TERF2IP, XRCC5, XRCC6
Regulation of telomere maintenance	GO:0032204	8 / 103	0.61	0.03990	ATM, HNRNPC, HNRNPU, LMNA, PARP1, TERF2, TERF2IP, XRCC5
Regulation of intracellular transport	GO:0032386	26 / 341	0.60	2.16e-6	ASPH, ATP2A1, BCAP31, CEMIP, DYNC1H1, EHD2, EMD, ERBB2, FLNA, LAMP1, LMAN1, LRRK2, MAP1B, MAP2K1, MYO1C, NUMA1, PPM1A, PPP1CC, PRKACA, PRKN, PTPN1, RAB21, RAC2, REEP5, STOM, TXN
Regulation of endocytosis	GO:0030100	16 / 209	0.60	0.00058	ARF6, AXL, C3, CAV1, CDC42, DNM2, INSR, LRRK2, PTPN1, RAB21, RAB4A, RAB5A, RAB5C, RAC1, TOR1A, UBQLN2
Cytoskeleton-dependent intracellular transport	GO:0030705	15 / 200	0.60	0.00120	CDC42, DYNC1H1, DYNC2LI1, HNRNPU, MAP1B, MREG, MYO1B, MYO1C, RAB1A, RAB21, RHOT2, SUN2, TERF2, TUBA1B, TUBB
Cellular response to interferon-gamma	GO:0071346	8 / 105	0.60	0.04410	CDC42, GSN, MYO1C, RPL13A, STAT1, STX4, SYNCRIP, VIM
Protein–DNA complex assembly	GO:0065004	17 / 229	0.59	0.00047	CENPA, H1-0, H1-2, H1-3, H1-4, H1-5, H2AX, H2BC14, H2BC21, H2BC8, H3-3A, H4C1, HP1BP3, MACROH2A1, MACROH2A2, SMARCA4, SUPT16H
Peptidyl-tyrosine phosphorylation	GO:0018108	13 / 176	0.59	0.00390	AXL, CAV1, EGFR, EPHA10, EPHA8, ERBB2, IGF1R, INSR, MAP2K1, NTRK1, NTRK3, PEAK1, RET
Nucleus organization	GO:0006997	11 / 147	0.59	0.01040	EMD, H3-3A, LMNA, LMNB1, LMNB2, NUMA1, NUP155, SUN2, TOR1A, TOR1AIP1, TOR1B
Positive regulation of cell cycle process	GO:0090068	18 / 251	0.58	0.00040	CDC42, CIT, CUL4B, DYNC1H1, EGFR, EIF4G1, HNRNPU, IGF1R, INS, INSR, MACROH2A1, MAD2L1, MAD2L1BP, MDM2, NUMA1, PHB2, RAB11A, RHOA
Establishment of protein localization to membrane	GO:0090150	16 / 219	0.58	0.00093	CCDC47, EGFR, EMC1, EMC9, GET4, HSPA4, HSPA5, MYO1C, RAB11A, RAB7A, SEC61A1, SEC61B, SEC62, SEC63, SSR1, SYNE3
Regulation of protein kinase B signaling	GO:0051896	12 / 166	0.58	0.00780	AXL, EGFR, IGF1R, INS, INSR, NTRK1, NTRK3, PHB1, RACK1, RET, THBS1, TXN
Regulation of mitochondrion organization	GO:0010821	11 / 153	0.58	0.01320	GHITM, HSPA1A, LMNA, LRRK2, PRKN, RHOT2, SLC25A5, SLC25A6, STOML2, TFRC, VDAC1
Viral process	GO:0016032	17 / 242	0.57	0.00082	AXL, CANX, CAV1, CTSB, CXADR, DPP4, EGFR, HSPA1A, INSR, LAMP1, PHB1, RAB1A, RAB1B, RAB7A, SLC1A5, TFRC, VAPA
Regulation of organelle assembly	GO:1902115	15 / 210	0.57	0.00180	CEP135, DNM2, DYNC1H1, DYNC2LI1, GSN, HNRNPU, HSPA1A, LRRK2, NTRK3, NUMA1, RAB1B, RAB5A, RHOA, SEPTIN9, UBQLN2
Regulation of intrinsic apoptotic signaling pathway	GO:2001242	12 / 169	0.57	0.00890	BCAP31, CAV1, HSPA1A, INS, LRRK2, MDM2, PARP1, PRKN, PTPN1, RACK1, SYVN1, VDAC2
Regulation of reactive oxygen species metabolic process	GO:2000377	10 / 143	0.57	0.02500	F2, HK2, INS, PRDX2, PRKN, RAC1, RAC2, RHOA, THBS1, VDAC1
Regulation of peptidyl-serine phosphorylation	GO:0033135	10 / 143	0.57	0.02500	CAV1, DOCK7, EGFR, EIF4G1, NTRK3, RACK1, RET, TERF2IP, TFRC, TXN
Response to ionizing radiation	GO:0010212	10 / 143	0.57	0.02500	ATM, DNM2, H2AX, HSPA5, IFI16, MDM2, MEN1, PARP1, XRCC5, XRCC6
Endoplasmic reticulum to Golgi vesicle-mediated transport	GO:0006888	9 / 126	0.57	0.03620	BCAP31, COPA, ERGIC1, ERGIC2, LMAN1, RAB1A, RAB1B, TMED10, VAPA
Regulation of intracellular protein transport	GO:0033157	16 / 231	0.56	0.00150	ASPH, BCAP31, CEMIP, EMD, ERBB2, FLNA, LMAN1, LRRK2, MYO1C, PPM1A, PRKACA, PRKN, PTPN1, RAC2, STOM, TXN
Positive regulation of intracellular protein transport	GO:0090316	11 / 160	0.56	0.01750	ASPH, BCAP31, CEMIP, EMD, ERBB2, FLNA, MYO1C, PPM1A, PRKACA, RAC2, STOM
Positive regulation of translation	GO:0045727	10 / 144	0.56	0.02600	DNAJC3, EEF2, EIF4A3, EIF4G1, ERBB2, HNRNPU, RHOA, SYNCRIP, THBS1, VIM
Microtubule cytoskeleton organization involved in mitosis	GO:1902850	9 / 129	0.56	0.04050	CENPA, DYNC1H1, FLNA, GJA1, MAD2L1, NUMA1, RAB11A, RHOA, SUN2
Organelle localization	GO:0051640	35 / 514	0.55	1.22e-7	ATM, ATP2A1, ATP2A2, CDC42, CENPA, CFTR, DNM2, DOCK7, DYNC1H1, GJA1, LMNA, LMNB1, LMNB2, LRRK2, MAD2L1, MAP1B, MREG, MSTO1, MYO1B, MYO1C, NUMA1, RAB11A, RAB13, RAB1A, RAB3B, RAB7A, RHOT2, STX4, STX6, STX7, SUN2, SYNE3, TMED10, TMEM106B, TOR1A
Transport along microtubule	GO:0010970	11 / 161	0.55	0.01810	CDC42, DYNC1H1, DYNC2LI1, HNRNPU, MAP1B, MREG, RAB1A, RAB21, RHOT2, SUN2, TERF2
Protein targeting	GO:0006605	16 / 242	0.54	0.00230	AIFM1, BCAP31, CHCHD4, GET4, HSPA4, HSPA5, LAMP2, MYO1C, PEX10, RAB7A, SEC61A1, SEC61B, SEC62, SEC63, SSR1, TIMM23
Regulation of plasma membrane bounded cell projection assembly	GO:0120032	13 / 198	0.54	0.00970	ARF6, CAV1, CDC42, CEP135, CYFIP1, DNM2, DYNC2LI1, HRG, RAB5A, RAC1, RAC2, RHOG, SEPTIN9
Receptor-mediated endocytosis	GO:0006898	11 / 166	0.54	0.02160	CANX, CAV1, CLTC, DNM2, DPP4, EGFR, INSR, LMBR1L, PDLIM7, RAB5A, TFRC
Membrane organization	GO:0061024	50 / 773	0.53	1.52e-10	APOB, ATG9A, ATP2A2, CAV1, CCDC47, CDC42, CHCHD3, DNM2, DPP4, EGFR, EHD2, EMC1, EMC9, EMD, GET4, GHITM, GSN, HK2, HSPA1A, HSPA4, LMNA, LMNB1, LMNB2, NUP155, RAB13, RAB1A, RAB7A, RAC1, RAC2, REEP5, RHOA, RHOG, RHOT2, SAMD9, SEC61A1, SLC25A46, SLC25A5, SLC25A6, STX4, STX6, STX7, SUN2, THBS1, TMED10, TOR1A, TOR1AIP1, TOR1AIP2, TOR1B, VAPA, VDAC2
Regulation of cell morphogenesis	GO:0022604	20 / 311	0.53	0.00050	BRWD1, CDC42, CYFIP1, DNM2, F2, FLNA, PRKN, RAB21, RAC1, RAC2, RAC3, RHOA, RHOC, RHOD, RHOF, RHOG, RHOJ, RND2, SYNE3, ZRANB1
Negative regulation of apoptotic signaling pathway	GO:2001234	15 / 230	0.53	0.00400	CSNK2A1, GHITM, HSPA1A, INS, LMNA, LRRK2, MDM2, PRDX2, PRKN, PTPN1, SLC25A5, SLC25A6, SYVN1, THBS1, VDAC2
Regulation of cell junction assembly	GO:1901888	13 / 201	0.53	0.01080	ARF6, CAV1, EIF4G1, HRG, MYO1C, NTRK1, NTRK3, PEAK1, PRKACA, RAC1, RHOA, THBS1, TLN1
Positive regulation of neuron projection development	GO:0010976	10 / 154	0.53	0.03750	ALKAL2, CYFIP1, FLNA, HSPA5, IGF1R, NTRK1, NTRK3, RET, TMEM106B, TRIM67
Establishment of organelle localization	GO:0051656	24 / 380	0.52	0.00012	ATM, CDC42, CENPA, DNM2, DOCK7, DYNC1H1, GJA1, LMNA, LMNB1, LMNB2, MAD2L1, MAP1B, MREG, MYO1B, MYO1C, NUMA1, RAB11A, RAB1A, RAB7A, RHOT2, SUN2, SYNE3, TMED10, TOR1A
Chromatin remodeling	GO:0006338	19 / 303	0.52	0.00100	CBX3, H1-0, H1-2, H1-3, H1-4, H1-5, H2AX, H2BC14, H2BC21, H2BC8, H3-3A, H4C1, HNRNPC, HP1BP3, MACROH2A1, MACROH2A2, MYO1C, SMARCA4, SUPT16H
Positive regulation of transmembrane transport	GO:0034764	15 / 236	0.52	0.00510	ASPH, ATP2A1, C3, CAV1, CEMIP, CFTR, CTSS, DNM2, F2, FLNA, INS, INSR, SORBS1, STIM1, TOR2A
Regulation of ubiquitin-dependent protein catabolic process	GO:2000058	11 / 173	0.52	0.02770	BCAP31, CAV1, CSNK2A1, HSPA1A, LRRK2, MDM2, OGT, PRKN, RACK1, TRIM67, UBQLN2
Intracellular protein transport	GO:0006886	42 / 683	0.51	4.10e-8	AIFM1, ARF6, ARL5A, BCAP31, CHCHD4, CLTC, COPA, DERL1, GET4, HSPA4, HSPA5, IPO4, LAMP2, LMNA, LRRK2, MYO1C, NUP155, NUP50, PEX10, PHB2, PPM1A, PRKACA, RAB11A, RAB1A, RAB1B, RAB21, RAB5A, RAB5C, RAB7A, RHBDD1, SEC61A1, SEC61B, SEC62, SEC63, SNUPN, SSR1, STX4, STX6, STX7, SYVN1, TIMM23, TMED10
Localization within membrane	GO:0051668	33 / 535	0.51	2.80e-6	ARF6, ARL5A, CAV1, CCDC47, DNM2, EGFR, EHD2, EMC1, EMC9, FLNA, GET4, HSPA4, HSPA5, LMNA, LMNB1, LMNB2, MYO1C, NUP155, PTCH1, RAB11A, RAB13, RAB35, RAB3B, RAB7A, RAC1, RHBDF2, SEC61A1, SEC61B, SEC62, SEC63, SSR1, STX6, SYNE3
Positive regulation of cytoskeleton organization	GO:0051495	12 / 195	0.51	0.02260	ARF6, CDC42, CYFIP1, DYNC1H1, GSN, HSPA1A, MAP1B, NTRK3, NUMA1, RAC1, RHOA, RHOC
Regulation of proteasomal protein catabolic process	GO:0061136	12 / 196	0.51	0.02310	BCAP31, CAV1, HSPA1A, LAMP3, LRRK2, MDM2, OGT, PRKACA, PRKN, PSME1, RACK1, UBQLN2
Regulation of cellular localization	GO:0060341	58 / 963	0.50	3.01e-11	ARF6, ASPH, ATP2A1, BCAP31, CAV1, CEMIP, CEP135, CFTR, CLTC, CPT1A, DNAJB6, DNAJC1, DYNC1H1, EGFR, EHD2, EMD, ERBB2, F2, FLNA, GPC1, GSN, INS, LAMP1, LMAN1, LMNA, LRRK2, MACROH2A1, MAP1B, MAP2K1, MYO1C, NUMA1, OXCT1, PAM, PARP1, PPM1A, PPP1CC, PRKACA, PRKN, PTCH1, PTPN1, RAB21, RAB9A, RABGAP1L, RAC2, RACK1, REEP5, RHBDF2, RHOG, SORBS1, STOM, STX4, STX6, STX7, TFRC, TMED10, TOR1A, TRIM67, TXN
Regulation of apoptotic signaling pathway	GO:2001233	22 / 365	0.50	0.00048	BCAP31, CAV1, CSNK2A1, GHITM, HSPA1A, INS, LMNA, LRRK2, MDM2, PARP1, PPP1CA, PRDX2, PRKN, PTPN1, RACK1, RET, SLC25A5, SLC25A6, STX4, SYVN1, THBS1, VDAC2
Regulation of protein catabolic process	GO:0042176	22 / 367	0.50	0.00049	BCAP31, CAV1, CSNK2A1, CUL4B, EGFR, FLNA, HSPA1A, INS, LAMP3, LRRK2, MAD2L1, MDM2, OGT, PHB1, PRKACA, PRKN, PSME1, RAB7A, RACK1, RHBDD1, TIPARP, UBQLN2
Positive regulation of cell projection organization	GO:0031346	21 / 347	0.50	0.00068	ALKAL2, CDC42, CEP135, CYFIP1, DNM2, FLNA, HSPA5, IGF1R, INS, MAP1B, MAP2K1, NTRK1, NTRK3, RAB21, RAC1, RAC2, RET, RND2, SEPTIN9, TMEM106B, TRIM67
Negative regulation of organelle organization	GO:0010639	21 / 351	0.50	0.00078	ATM, DNM2, GHITM, GSN, H3-3A, HNRNPC, HNRNPU, HSPA1A, LMNA, LRRK2, MAD2L1, MAP1B, PARP1, PRKN, RAB7A, SLC25A5, SLC25A6, TERF2, TERF2IP, TFRC, TMEM67
Positive regulation of establishment of protein localization	GO:1904951	19 / 319	0.50	0.00170	ARF6, ASPH, BCAP31, CEMIP, CEP135, CFTR, EMD, ERBB2, FLNA, INS, MYO1C, OXCT1, PPM1A, PRKACA, RAC2, RACK1, STOM, STX4, TMED10
Negative regulation of peptidase activity	GO:0010466	15 / 249	0.50	0.00810	BIRC3, C3, C4A, C4B, C5, CSNK2A1, CTSB, DNAJB6, HRG, IFI16, ITIH2, ITIH3, LAMP3, THBS1, TMED10
Regulation of proteolysis involved in protein catabolic process	GO:1903050	14 / 230	0.50	0.01120	BCAP31, CAV1, CSNK2A1, HSPA1A, LAMP3, LRRK2, MDM2, OGT, PRKACA, PRKN, PSME1, RACK1, TRIM67, UBQLN2
Positive regulation of protein catabolic process	GO:0045732	13 / 214	0.50	0.01670	BCAP31, CAV1, CSNK2A1, CUL4B, HSPA1A, LRRK2, MDM2, PRKN, RAB7A, RACK1, RHBDD1, TIPARP, UBQLN2
Regulation of exocytosis	GO:0017157	13 / 218	0.50	0.01890	ATP2A2, CFTR, LAMP1, LRRK2, PRKN, RAB13, RAB21, RAB3B, RAB5A, RAB7A, RAB9A, RAC2, STX4
Cellular response to radiation	GO:0071478	11 / 183	0.50	0.03850	ATM, CUL4B, DNM2, H2AX, HSPA5, IFI16, MDM2, PARP1, RHBDD1, XRCC5, XRCC6
Intracellular transport	GO:0046907	80 / 1365	0.49	1.25e-15	AIFM1, ARF6, ARL5A, ATP2A1, ATP2A2, BCAP31, CDC42, CHCHD4, CLTC, COPA, CPT1A, DERL1, DOCK7, DYNC1H1, DYNC2LI1, EHD2, EIF4A3, ERGIC1, ERGIC2, FLNA, GET4, HK2, HNRNPU, HSPA1A, HSPA4, HSPA5, IPO4, LAMP1, LAMP2, LMAN1, LMNA, LMNB1, LMNB2, LRRK2, MAP1B, MREG, MYO1B, MYO1C, NUP155, NUP50, PEX10, PHB2, PPM1A, PRKACA, PRKN, RAB11A, RAB13, RAB1A, RAB1B, RAB21, RAB35, RAB5A, RAB5C, RAB7A, RAB9A, RHBDD1, RH…
Establishment of protein localization	GO:0045184	74 / 1272	0.49	4.04e-14	AIFM1, APBA3, APOB, ARF6, ARL5A, ATG4C, BCAP31, CANX, CAV1, CCDC47, CHCHD4, CLTC, COPA, DERL1, DNM2, EGFR, EMC1, EMC9, FLNA, GET4, H1-5, HK2, HSPA4, HSPA5, IPO4, LAMP1, LAMP2, LAMP3, LMAN1, LMNA, LRRK2, MACROH2A1, MACROH2A2, MAMDC4, MDM2, MYO1C, NUP155, NUP50, PDIA4, PEX10, PHB2, PPM1A, PRKACA, RAB11A, RAB13, RAB1A, RAB1B, RAB21, RAB35, RAB3B, RAB4A, RAB5A, RAB5C, RAB7A, RAB9A, RABGAP1L, RHBDD1, …
Positive regulation of protein localization	GO:1903829	27 / 461	0.49	0.00010	ARF6, ASPH, BCAP31, CEMIP, CEP135, CFTR, EGFR, EMD, ERBB2, F2, FLNA, INS, MYO1C, NUMA1, OXCT1, PARP1, PPM1A, PRKACA, PRKN, RAC2, RACK1, RHOG, SORBS1, STOM, STX4, TFRC, TMED10
Mitochondrion organization	GO:0007005	26 / 445	0.49	0.00015	AIFM1, ATG9A, ATP2A1, BCAP31, CHCHD3, CHCHD4, CXADR, GHITM, HK2, HSPA1A, HSPA4, LRRK2, MARCKS, MSTO1, OGT, PARP1, PHB1, PHB2 ,PRKN, RHOT2, SLC25A46, SLC25A5, SLC25A6, STOML2, TIMM23, VDAC2
Regulation of peptidase activity	GO:0052547	26 / 446	0.49	0.00016	AIFM1, ASPH, BCAP31, BIRC3, C3, C4A, C4B, C5, CAV1, CSNK2A1, CTSB, DNAJB6, EGLN3, GSN, HRG, IFI16, ITIH2, ITIH3, LAMP3, PSME1, RACK1, RET, RHBDF2, RHOA, THBS1, TMED10
Proteasomal protein catabolic process	GO:0010498	22 / 378	0.49	0.00073	CALR3, CANX, CCDC47, CLGN, CUL4B, DERL1, ERLIN2, FBXO2, GET4, HSPA5, KLHL15, LTN1, MDM2, PRKN, PSMD11, RHBDD1, SEC61B, STT3B, SYVN1, TMEM67, TOR1A, UBQLN2
Negative regulation of proteolysis	GO:0045861	20 / 339	0.49	0.00130	BIRC3, C3, C4A, C4B, C5, CSNK2A1, CTSB, DNAJB6, DNAJC1, F2, HRG, IFI16, INS, ITIH2, ITIH3, LAMP3, LRRK2, OGT, THBS1, TMED10
Positive regulation of protein transport	GO:0051222	18 / 303	0.49	0.00270	ARF6, ASPH, BCAP31, CEMIP, CFTR, EMD, ERBB2, FLNA, INS, MYO1C, OXCT1, PPM1A, PRKACA, RAC2, RACK1, STOM, STX4, TMED10
Actin filament organization	GO:0007015	16 / 274	0.49	0.00710	CDC42, FLNA, GSN, MARCKS, MYO1B, MYO1C, RAC1, RAC2, RAC3, RHOA, RHOC, RHOD, RHOF, RHOG, RND2, SORBS1
Regulation of cysteine-type endopeptidase activity	GO:2000116	14 / 236	0.49	0.01340	AIFM1, ASPH, BCAP31, BIRC3, CSNK2A1, DNAJB6, EGLN3, GSN, IFI16, LAMP3, RACK1, RET, RHOA, THBS1
Negative regulation of endopeptidase activity	GO:0010951	14 / 240	0.49	0.01530	BIRC3, C3, C4A, C4B, C5, CSNK2A1, DNAJB6, HRG, IFI16, ITIH2, ITIH3, LAMP3, THBS1, TMED10
Microtubule-based transport	GO:0099111	12 / 202	0.49	0.02830	CDC42, DYNC1H1, DYNC2LI1, GJA1, HNRNPU, MAP1B, MREG, RAB1A, RAB21, RHOT2, SUN2, TERF2
Regulation of cysteine-type endopeptidase activity involved in apoptotic process	GO:0043281	12 / 205	0.49	0.03110	AIFM1, BCAP31, BIRC3, CSNK2A1, DNAJB6, EGLN3, GSN, LAMP3, RACK1, RET, RHOA, THBS1
Positive regulation of ion transmembrane transport	GO:0034767	11 / 186	0.49	0.04300	ASPH, ATP2A1, CAV1, CEMIP, CFTR, CTSS, DNM2, F2, FLNA, STIM1, TOR2A
Purine ribonucleoside triphosphate metabolic process	GO:0009205	11 / 188	0.49	0.04560	ADPGK, AK2, ATP5F1B, B3GAT1, HK2, HSPA1A, LRRK2, NDUFV1, PARP1, RHOA, STOML2
Regulation of vesicle-mediated transport	GO:0060627	32 / 551	0.48	1.47e-5	ARF6, ATP2A2, AXL, C3, C4A, C4B, CAV1, CDC42, CFTR, DNM2, EHD2, INSR, LAMP1, LRRK2, MAP2K1, PRKN, PTPN1, RAB11A, RAB13, RAB21, RAB3B, RAB4A, RAB5A, RAB5C, RAB7A, RAB9A, RAC1, RAC2, RACK1, STX4, TOR1A, UBQLN2
Regulation of endopeptidase activity	GO:0052548	24 / 414	0.48	0.00035	AIFM1, ASPH, BCAP31, BIRC3, C3, C4A, C4B, C5, CSNK2A1, DNAJB6, EGLN3, GSN, HRG, IFI16, ITIH2, ITIH3, LAMP3, PSME1, RACK1, RET, RHBDF2, RHOA, THBS1, TMED10
Regulation of protein stability	GO:0031647	19 / 328	0.48	0.00240	ASPH, DDOST, DERL1, FLNA, GET4, GSN, H1-5, HSPA1A, KRAS, LAMP1, LAMP2, LMNA, LRRK2, MDM2, PHB1, PHB2, PRKN, RAB21, SYVN1
Positive regulation of growth	GO:0045927	15 / 259	0.48	0.01120	CDC42, CSNK2A1, CYFIP1, EGFR, EIF4G1, ERBB2, F2, H1-5, H3-3A, INS, INSR, MAP1B, PRKN, RHOA, RND2
Regulation of protein localization	GO:0032880	48 / 852	0.47	3.18e-8	ARF6, ASPH, BCAP31, CEMIP, CEP135, CFTR, CLTC, CPT1A, DNAJB6, DNAJC1, EGFR, EMD, ERBB2, F2, FLNA, GPC1, GSN, INS, LMAN1, LMNA, LRRK2, MACROH2A1, MYO1C, NUMA1, OXCT1, PAM, PARP1, PPM1A, PRKACA, PRKN, PTCH1, PTPN1, RAB9A, RABGAP1L, RAC2, RACK1, RHBDF2, RHOG, SORBS1, STOM, STX4, STX6, STX7, TFRC, TMED10, TOR1A, TRIM67, TXN
Negative regulation of cellular component organization	GO:0051129	39 / 691	0.47	1.40e-6	ARF6, ATM, CAV1, CDC42, DNAJB6, DNM2, DPP4, FLNA, GHITM, GSN, H3-3A, HNRNPC, HNRNPU, HRG, HSPA1A, HSPA5, LAMP2, LMNA, LRRK2, MAD2L1, MAP1B, PARP1, PPM1A, PRKN, RAB7A, RAC1, RHOA, RPL13A, SLC25A5, SLC25A6, TERF2, TERF2IP, TFRC, THBS1, TMEM67, UBQLN2, VDAC2, VIM, XRCC5
Endomembrane system organization	GO:0010256	31 / 552	0.47	4.05e-5	ATG9A, ATP2A2, CAV1, CCDC47, CDC42, CIT, EHD2, EMC1, EMC9, EMD, GET4, LMAN1, LMNA, LMNB1, LMNB2, LNPK, LRRK2, NUP155, RAB11A, RAB1A, RAB1B, REEP5, SEC61A1, STX4, STX6, SUN2, TMED10, TOR1A, TOR1AIP1, TOR1AIP2, TOR1B
Endocytosis	GO:0006897	25 / 447	0.47	0.00039	ARF6, CANX, CAV1, CDC42, CLTC, DNM2, DPP4, EGFR, EHD2, GSN, INSR, LMBR1L, LRRK2, PDLIM7, RAB1A, RAB5A, RAB5C, RAB7A, RABGAP1L, RAC1, RAC2, RHOG, RHOJ, TFRC, THBS1
Positive regulation of organelle organization	GO:0010638	28 / 508	0.46	0.00017	ARF6, ATM, CDC42, CEP135, CYFIP1, DYNC1H1, GSN, HSPA1A, INS, INSR, LMAN1, LNPK, MACROH2A1, MAD2L1BP, MAP1B, NTRK3, NUMA1, PRKN, RAC1, RHOA, RHOC, SEPTIN9, SLC25A5, STOML2, TERF2, TERF2IP, VDAC1, XRCC5
Protein localization to membrane	GO:0072657	25 / 455	0.46	0.00048	ARL5A, CAV1, CCDC47, EGFR, EHD2, EMC1, EMC9, FLNA, GET4, HSPA4, HSPA5, MYO1C, NUP155, PTCH1, RAB11A, RAB13, RAB3B, RAB7A, RHBDF2, SEC61A1, SEC61B, SEC62, SEC63, SSR1, SYNE3
Proteasome-mediated ubiquitin-dependent protein catabolic process	GO:0043161	19 / 347	0.46	0.00420	CALR3, CANX, CCDC47, CLGN, CUL4B, DERL1, ERLIN2, FBXO2, HSPA5, KLHL15, LTN1, MDM2, PRKN, PSMD11, SEC61B, STT3B, SYVN1, TMEM67, UBQLN2
Regulation of chromosome organization	GO:0033044	14 / 253	0.46	0.02210	ATM, H3-3A, HNRNPC, HNRNPU, LMNA, MACROH2A1, MAD2L1, MAD2L1BP, NUMA1, PARP1, SMARCA4, TERF2, TERF2IP, XRCC5
Regulation of cell-substrate adhesion	GO:0010810	12 / 217	0.46	0.04440	CDC42, DNM2, FLNA, HRG, MEN1, PEAK1, RAC1, RAC2, RAC3, RHOA, THBS1, TLN1
Protein glycosylation	GO:0006486	12 / 220	0.46	0.04880	B3GAT1, B3GNT3, DDOST, GALNT2, GXYLT1, MAGT1, OGT, OST4, RPN1, RPN2, STT3A, STT3B
Regulation of protein transport	GO:0051223	27 / 503	0.45	0.00034	ARF6, ASPH, BCAP31, CEMIP, CFTR, CPT1A, DNAJC1, EMD, ERBB2, FLNA, INS, LMAN1, LRRK2, MYO1C, OXCT1, PAM, PPM1A, PRKACA, PRKN, PTPN1, RAC2, RACK1, RHBDF2, STOM, STX4, TMED10, TXN
Regulation of cell growth	GO:0001558	23 / 428	0.45	0.00130	CDC42, CSNK2A1, CYFIP1, DNM2, EGFR, EIF4G1, ERBB2, ESR2, F2, GJA1, H1-5, H3-3A, HRG, HSPA1A, INS, MAP1B, PHB1, PRKN, RAB21, RACK1, RHOA, RND2, SMARCA4
Regulation of actin filament-based process	GO:0032970	22 / 406	0.45	0.00160	ARF6, ATP2A1, ATP2A2, CAV1, CDC42, CIT, CYFIP1, FLNA, GSN, HRG, NTRK3, PAM, PRKN, RAC1, RAC2, RAC3, RHOA, RHOC, RHOD, RHOF, RHOG, RND2
Regulation of protein-containing complex assembly	GO:0043254	22 / 413	0.45	0.00200	ARF6, ATM, CDC42, CYFIP1, EIF4G1, GSN, H3-3A, HRG, HSPA1A, HSPA5, LAMP2, MAP1B, NUMA1, PARP1, PPM1A, RAC1, RACK1, RHOA, RHOC, RPL13A, TFRC, VDAC2
Cellular macromolecule localization	GO:0070727	102 / 1948	0.44	3.31e-17	AIFM1, APBA3, APOB, ARF6, ARL5A, ATG4C, ATG9A, ATM, BCAP31, CANX, CAV1, CCDC47, CDC42, CENPA, CHCHD4, CLTC, COPA, DERL1, DNAJB6, DNM2, EGFR, EHD2, EMC1, EMC9, FLNA, GET4, GJA1, GSN, H1-5, H3-3A, H4C1, HK2, HNRNPU, HSPA4, HSPA5, IPO4, LAMP1, LAMP2, LAMP3, LMAN1, LMNA, LMNB1, LMNB2, LRRK2, MACROH2A1, MACROH2A2, MAMDC4, MDM2, MYO1C, NUP155, NUP50, PDIA4, PEX10, PHB2, PPM1A, PRKACA, PRKN, PTCH1, RAB1…
Protein localization	GO:0008104	101 / 1943	0.44	5.48e-17	AIFM1, APBA3, APOB, ARF6, ARL5A, ATG4C, ATG9A, BCAP31, CANX, CAV1, CCDC47, CDC42, CENPA, CHCHD4, CLTC, COPA, DERL1, DNAJB6, DNM2, EGFR, EHD2, EMC1, EMC9, FLNA, GET4, GJA1, GSN, H1-5, H3-3A, H4C1, HK2, HNRNPU, HSPA4, HSPA5, IPO4, LAMP1, LAMP2, LAMP3, LMAN1, LMNA, LMNB1, LMNB2, LRRK2, MACROH2A1, MACROH2A2, MAMDC4, MDM2, MYO1C, NUP155, NUP50, PDIA4, PEX10, PHB2, PPM1A, PRKACA, PRKN, PTCH1, RAB11A, R…
Establishment of localization in cell	GO:0051649	92 / 1756	0.44	1.61e-15	AIFM1, APOB, ARF6, ARL5A, ATP2A1, ATP2A2, ATM, AXL, BCAP31, CANX, CAV1, CDC42, CENPA, CFTR, CHCHD4, CLTC, COPA, CPT1A, DERL1, DNM2, DOCK7, DYNC1H1, DYNC2LI1, EHD2, EIF4A3, ERGIC1, ERGIC2, FLNA, GET4, GJA1, HK2, HNRNPU, HSPA1A, HSPA4, HSPA5, IPO4, LAMP1, LAMP2, LMAN1, LMNA, LMNB1, LMNB2, LRRK2, MAD2L1, MAP1B, MREG, MYO1B, MYO1C, NUMA1, NUP155, NUP50, PEX10, PHB2, PPM1A, PRKACA, PRKN, RAB11A, RAB13…
Regulation of organelle organization	GO:0033043	62 / 1190	0.44	1.24e-9	ARF6, ATM, CCDC8, CDC42, CEP135, CIT, CLTC, CYFIP1, DNM2, DYNC1H1, DYNC2LI1, FLNA, GHITM, GSN, H3-3A, HNRNPC, HNRNPU, HRG, HSPA1A, INS, INSR, LMAN1, LMNA, LNPK, LRRK2, MACROH2A1, MAD2L1, MAD2L1BP, MAP1B, MAP2K1, NTRK3, NUMA1, PAM, PARP1, PDE3A, PRKN, RAB1B, RAB5A, RAB7A, RAC1, RAC2, RAC3, RHOA, RHOC, RHOD, RHOF, RHOG, RHOT2, RND2, SEPTIN9, SLC25A5, SLC25A6, SMARCA4, STOML2, TERF2, TERF2IP, TFRC, …
Regulation of establishment of protein localization	GO:0070201	28 / 528	0.44	0.00029	ARF6, ASPH, BCAP31, CEMIP, CEP135, CFTR, CPT1A, DNAJC1, EMD, ERBB2, FLNA, INS, LMAN1, LRRK2, MYO1C, OXCT1, PAM, PPM1A, PRKACA, PRKN, PTPN1, RAC2, RACK1, RHBDF2, STOM, STX4, TMED10, TXN
Regulation of actin cytoskeleton organization	GO:0032956	19 / 365	0.44	0.00710	ARF6, CDC42, CIT, CYFIP1, FLNA, GSN, HRG, NTRK3, PAM, PRKN, RAC1, RAC2, RAC3, RHOA, RHOC, RHOD, RHOF, RHOG, RND2
Positive regulation of cell development	GO:0010720	16 / 304	0.44	0.01690	CDC42, CYFIP1, DNM2, FLNA, KRAS, MAP1B, MAP2K1, PDE3A, PPP1CC, RAB21, RAC1, RAC3, RET, RND2, SNW1, XRCC5
Ossification	GO:0001503	15 / 287	0.44	0.02420	ATP5F1B, CCDC47, CLTC, EGFR, H3-3A, HNRNPC, HNRNPU, MEN1, PDLIM7, PHB1, RBMX, RHOA, RRAS2, RRBP1, SYNCRIP
Protein transport	GO:0015031	61 / 1180	0.43	2.30e-9	AIFM1, APBA3, APOB, ARF6, ARL5A, ATG4C, BCAP31, CANX, CAV1, CHCHD4, CLTC, COPA, DERL1, DNM2, GET4, HSPA4, HSPA5, IPO4, LAMP2, LMAN1, LMNA, LRRK2, MAMDC4, MYO1C, NUP155, NUP50, PDIA4, PEX10, PHB2, PPM1A, PRKACA, RAB11A, RAB13, RAB1A, RAB1B, RAB21, RAB35, RAB3B, RAB4A, RAB5A, RAB5C, RAB7A, RAB9A, RABGAP1L, RHBDD1, RHBDF2, RRBP1, SCAMP3, SEC61A1, SEC61B, SEC62, SEC63, SNUPN, SSR1, STX4, STX6, STX7, …
Regulation of proteolysis	GO:0030162	38 / 739	0.43	1.64e-5	AIFM1, ASPH, BCAP31, BIRC3, C3, C4A, C4B, C5, CAV1, CSNK2A1, CTSB, DNAJB6, DNAJC1, EGLN3, F2, GSN, HRG, HSPA1A, IFI16, INS, ITIH2, ITIH3, LAMP3, LRRK2, MDM2, OGT, PRKACA, PRKN, PSME1, RACK1, RET, RHBDD1, RHBDF2, RHOA, THBS1, TMED10, TRIM67, UBQLN2
Actin filament-based process	GO:0030029	31 / 609	0.43	0.00020	ARF6, CDC42, CIT, CXADR, DNAJB6, EHD2, FLNA, FLNC, GJA1, GSN, KRAS, MARCKS, MYO1B, MYO1C, NUP155, PDLIM7, PTPN1, RAB13, RAC1, RAC2, RAC3, RHOA, RHOC, RHOD, RHOF, RHOG, RHOJ, RND2, SORBS1, SUN2, TLN1
Actin cytoskeleton organization	GO:0030036	28 / 547	0.43	0.00048	ARF6, CDC42, CIT, CXADR, DNAJB6, EHD2, FLNA, FLNC, GSN, KRAS, MARCKS, MYO1B, MYO1C, PDLIM7, PTPN1, RAB13, RAC1, RAC2, RAC3, RHOA, RHOC, RHOD, RHOF, RHOG, RHOJ, RND2, SORBS1, TLN1
Translation	GO:0006412	20 / 389	0.43	0.00580	EEF2, EIF4A1, EIF4G1, LTN1, RACK1, RPL13A, RPL14, RPL24, RPL28, RPL3, RPL4, RPL6, RPL7, RPL7A, RPS13, RPS17, RPS3A, RPS6, RPS8, RRBP1
Positive regulation of proteolysis	GO:0045862	19 / 375	0.43	0.00930	AIFM1, ASPH, BCAP31, CAV1, EGLN3, GSN, HSPA1A, IFI16, LRRK2, MDM2, OGT, PRKN, PSME1, RACK1, RET, RHBDD1, RHOA, TRIM67, UBQLN2
Regulation of cellular response to growth factor stimulus	GO:0090287	16 / 314	0.43	0.02160	CAV1, CYFIP1, DNM2, FKBP8, GPC1, HRG, HSPA1A, HSPA5, MEN1, MYO1C, NUMA1, OGT, PPM1A, PTPN1, SNW1, THBS1
Response to decreased oxygen levels	GO:0036293	15 / 291	0.43	0.02700	AIFM1, ATM, CA9, CAV1, DPP4, EGLN3, HK2, HP1BP3, LMNA, MDM2, PAM, PHB2, RHOA, TFRC, THBS1
Golgi vesicle transport	GO:0048193	15 / 292	0.43	0.02770	BCAP31, COPA, DNM2, ERGIC1, ERGIC2, LAMP1, LMAN1, MYO1B, RAB13, RAB1A, RAB1B, SCAMP3, STX6, TMED10, VAPA
Cellular response to chemical stress	GO:0062197	14 / 272	0.43	0.03710	AIFM1, ATM, ATP2A2, AXL, CAV1, EGFR, GPX8, HSPA1A, LRRK2, PARP1, PRDX1, PRDX2, STX4, XRCC5
Positive regulation of transport	GO:0051050	46 / 915	0.42	1.62e-6	ARF6, ASPH, ATP2A1, AXL, BCAP31, C3, C4A, C4B, CAV1, CDC42, CEMIP, CFTR, CTSS, DNM2, DYNC1H1, EHD2, EMD, ERBB2, F2, FLNA, INS, INSR, LAMP1, LRRK2, MYO1C, NUMA1, OXCT1, PPM1A, PRKACA, PRKN, PTCH1, RAB21, RAB3B, RAB5A, RAB7A, RAB9A, RAC2, RACK1, RHBDD1, SORBS1, STIM1, STOM, STX4, TMED10, TOR1A, TOR2A
Regulation of DNA metabolic process	GO:0051052	27 / 541	0.42	0.00093	AIFM1, ATM, EGFR, H1-0, H1-2, H1-3, H1-4, H1-5, H2AX, HNRNPC, HNRNPU, IGF1R, KLHL15, LMNA, MEN1, ORC3, PARP1, RIF1, SLFN11, SMARCA4, STOML2, SYNCRIP, TERF2, TERF2IP, TFRC, USP1, XRCC5
Positive regulation of kinase activity	GO:0033674	25 / 494	0.42	0.00140	ALKAL2, AXL, CDC42, CEMIP, EGFR, EPHA10, EPHA8, ERBB2, F2, IGF1R, INS, INSR, LRRK2, MAP2K1, NTRK1, NTRK3, PHB1, PHB2, PTPN1, RET, RHOA, THBS1, TXN, XRCC5, XRCC6
Response to xenobiotic stimulus	GO:0009410	21 / 422	0.42	0.00600	BLMH, CA9, CPT1A, CYP2C9, HADHA, HSPA5, MAP1B, NCEH1, NTRK1, OXCT1, PAM, PDE3A, PTCH1, RET, RHOA, RPN2, STAT1, TFRC, THBS1, UGT2B28, XRCC5
Axonogenesis	GO:0007409	18 / 363	0.42	0.01530	CYFIP1, DOCK7, EPHA10, EPHA8, ERBB2, IGF1R, MAP1B, NTRK1, PTCH1, RAC1, RAC2, RET, RHOG, RND2, RPL24, SLC25A46, TCTN1, TUBB3
Cellular response to peptide	GO:1901653	15 / 302	0.42	0.03570	CAV1, CYFIP1, GJA1, IGF1R, INS, INSR, MAP1B, MDM2, MEN1, PARP1, PTPN1, RAB13, SORBS1, STAT1, VIM
Autophagy	GO:0006914	15 / 303	0.42	0.03650	ATG4C, ATG9A, ATP2A2, CLTC, IFI16, LAMP2, LRRK2, OGT, PHB2, PRKN, RAB1A, RAB1B, RAB7A, SLC25A46, UBQLN2
Response to hypoxia	GO:0001666	14 / 278	0.42	0.04350	ATM, CA9, CAV1, DPP4, EGLN3, HK2, HP1BP3, LMNA, MDM2, PAM, PHB2, RHOA, TFRC, THBS1
Positive regulation of cellular component organization	GO:0051130	51 / 1049	0.41	7.28e-7	ALKAL2, ARF6, ATM, AXL, C3, CAV1, CDC42, CEP135, CYFIP1, DNM2, DYNC1H1, EHD2, EIF4G1, FLNA, GSN, HRG, HSPA1A, HSPA5, IGF1R, INS, INSR, LMAN1, LNPK, LRRK2, MACROH2A1, MAD2L1BP, MAP1B, MAP2K1, NTRK1, NTRK3, NUMA1, PRKN, RAB21, RAC1, RAC2, RACK1, RET, RHOA, RHOC, RND2, SEPTIN9, SLC25A5, STOML2, TERF2, TERF2IP, TFRC, TMEM106B, TOR1A, TRIM67, VDAC1, XRCC5
Regulation of cellular component biogenesis	GO:0044087	48 / 971	0.41	1.27e-6	ARF6, ATM, CAV1, CDC42, CEP135, CYFIP1, DNAJB6, DNM2, DYNC1H1, DYNC2LI1, EIF4G1, FLNA, GSN, H3-3A, HNRNPU, HRG, HSPA1A, HSPA5, LAMP2, LRRK2, MAP1B, MYO1C, NTRK1, NTRK3, NUMA1, PARP1, PEAK1, PPM1A, PRKACA, PRKN, RAB1B, RAB5A, RAB7A, RAC1, RAC2, RACK1, RHOA, RHOC, RHOG, RPL13A, SEPTIN9, TERF2, TFRC, THBS1, TLN1, UBQLN2, VDAC2, XRCC5
Chromatin organization	GO:0006325	30 / 612	0.41	0.00048	CBX3, DIRAS3, DOT1L, H1-0, H1-2, H1-3, H1-4, H1-5, H2AX, H2BC14, H2BC21, H2BC8, H3-3A, H4C1, HNRNPC, HNRNPU, HP1BP3, IFI16, IPO4, LMNA, LMNB1, LMNB2, MACROH2A1, MACROH2A2, MEN1, MYO1C, OGT, RIF1, SMARCA4, SUPT16H
Positive regulation of cell migration	GO:0030335	26 / 529	0.41	0.00150	ARF6, ATM, ATP5F1B, CAV1, CEMIP, DOCK7, EGFR, HSPA5, IGF1R, INS, INSR, MYO1C, NTRK3, RAB11A, RAC1, RAC2, RACK1, RET, RHOA, RHOC, RHOD, RHOJ, RRAS2, STX4, SUN2, THBS1
Cellular response to hormone stimulus	GO:0032870	24 / 489	0.41	0.00280	AIFM1, APOB, CAV1, CTSB, CTSS, CYFIP1, EPHA8, ESR2, HNRNPU, HSPA1A, IGF1R, INS, INSR, MAP1B, MEN1, PARP1, PHB1, PHB2, PRKACA, PTPN1, RAB13, RHOA, SORBS1, STAT1
Cell projection assembly	GO:0030031	21 / 430	0.41	0.00730	ARF6, ARHGEF4, CDC42, CYFIP1, DYNC2LI1, E2F4, EHD2, FLNA, GSN, RAC1, RAC2, RAC3, RHOD, RHOG, TCTN1, TCTN2, TCTN3, TMEM17, TMEM216, TMEM237, TMEM67
Cellular localization	GO:0051641	128 / 2677	0.40	2.91e-19	AIFM1, APBA3, APOB, ARF6, ARL5A, ATG4C, ATG9A, ATM, ATP2A1, ATP2A2, AXL, BCAP31, CANX, CAV1, CCDC47, CDC42, CENPA, CFTR, CHCHD4, CLTC, COPA, CPT1A, DERL1, DNAJB6, DNM2, DOCK7, DYNC1H1, DYNC2LI1, EGFR, EHD2, EIF4A3, EMC1, EMC9, ERGIC1, ERGIC2, FLNA, GET4, GJA1, GSN, H1-5, H3-3A, H4C1, HK2, HNRNPU, HSPA1A, HSPA4, HSPA5, IPO4, LAMP1, LAMP2, LAMP3, LMAN1, LMNA, LMNB1, LMNB2, LRRK2, MACROH2A1, MACROH2…
Response to organonitrogen compound	GO:0010243	46 / 963	0.40	6.02e-6	AIFM1, ASPH, CALR3, CANX, CAV1, CCDC47, CFTR, CLGN, CPT1A, CYFIP1, DERL1, DNM2, EGFR, ERLIN2, FBXO2, FLNA, GET4, GJA1, HADHA, HSPA5, IGF1R, INS, INSR, LRRK2, MAP1B, MDM2, MEN1, OGT, PANX1, PARP1, PDE3A, PRKACA, PRKN, PTPN1, RAB13, RHBDD1, RHOA, SEC61B, SORBS1, STAT1, STT3B, SYVN1, TMEM67, TOR1A, UBQLN2, VIM
Protein catabolic process	GO:0030163	36 / 755	0.40	0.00014	APOB, ATM, CALR3, CANX, CCDC47, CLGN, CTSB, CTSS, CUL4B, DERL1, DNAJC3, ERLIN2, FBXO2, GET4, GPC1, HSPA5, KLHL15, LAMP2, LTN1, MDM2, PRKN, PSMD11, RAB7A, RHBDD1, RNF123, RNF43, SEC61B, STT3B, SYVN1, TMEM106B, TMEM67, TOR1A, UBC, UBQLN2, USP1, ZRANB1
Regulation of cytoskeleton organization	GO:0051493	26 / 541	0.40	0.00200	ARF6, CDC42, CIT, CLTC, CYFIP1, DYNC1H1, FLNA, GSN, HNRNPU, HRG, HSPA1A, MAP1B, NTRK3, NUMA1, PAM, PRKN, RAC1, RAC2, RAC3, RHOA, RHOC, RHOD, RHOF, RHOG, RND2, TMEM67
Neuron projection morphogenesis	GO:0048812	23 / 477	0.40	0.00470	CDC42, CYFIP1, DNM2, DOCK7, EPHA8, EPHA10, ERBB2, IGF1R, LRRK2, MAP1B, NTRK1, PTCH1, RAC1, RAC2, RET, RHOA, RHOG, RND2, RPL24, SLC25A46, TCTN1, TMEM106B, TUBB3
Negative regulation of hydrolase activity	GO:0051346	17 / 354	0.40	0.02620	BIRC3, C3, C4A, C4B, C5, CSNK2A1, CTSB, DNAJB6, HRG, IFI16, ITIH2, ITIH3, LAMP3, LRRK2, TERF2, THBS1, TMED10
Glycoprotein metabolic process	GO:0009100	16 / 338	0.40	0.03830	B3GAT1, B3GNT3, DDOST, FBXO2, GALNT2, GPC1, GXYLT1, MAGT1, OGT, OST4, RPN1, RPN2, STT3A, STT3B, SYVN1, UGDH
Cellular macromolecule biosynthetic process	GO:0034645	36 / 778	0.39	0.00023	APOB, B3GAT1, B3GNT3, DDOST, EEF2, EIF4A1, EIF4G1, GALNT2, GXYLT1, LTN1, MAGT1, OGT, OST4, PIGT, PPM1A, RACK1, RPL13A, RPL14, RPL24, RPL28, RPL3, RPL4, RPL6, RPL7, RPL7A, RPN1, RPN2, RPS13, RPS17, RPS3A, RPS6, RPS8, RRBP1, STT3A, STT3B, UGDH
Regulation of plasma membrane bounded cell projection organization	GO:0120035	30 / 635	0.39	0.00085	ALKAL2, ARF6, CAV1, CDC42, CEP135, CYFIP1, DNM2, DYNC2LI1, FLNA, HRG, HSPA5, IGF1R, INS, LRRK2, MAP1B, MAP2K1, NTRK1, NTRK3, RAB21, RAB5A, RAC1, RAC2, RET, RHOA, RHOG, RND2, SEPTIN9, TMEM106B, TRIM67, VIM
Proteolysis involved in protein catabolic process	GO:0051603	30 / 649	0.39	0.00110	CALR3, CANX, CCDC47, CLGN, CTSB, CTSS, CUL4B, DERL1, DNAJC3, ERLIN2, FBXO2, GET4, HSPA5, KLHL15, LTN1, MDM2, PRKN, PSMD11, RHBDD1, RNF123, RNF43, SEC61B, STT3B, SYVN1, TMEM67, TOR1A, UBC, UBQLN2, USP1, ZRANB1
Response to inorganic substance	GO:0010035	25 / 532	0.39	0.00360	AIFM1, APOB, ASPH, AXL, CAV1, DNM2, EGFR, EIF4A3, HSPA5, LRRK2, MAP1B, NTRK1, PAM, PARP1, PPP1CA, PRDX1, PRDX2, PRKN, PTCH1, S100A16, STAT1, STIM1, TFRC, THBS1, TXN
Cellular response to stress	GO:0033554	72 / 1572	0.38	4.47e-9	AIFM1, ATM, ATP2A1, ATP2A2, AXL, BCAP31, CALR3, CANX, CAV1, CBX3, CCDC47, CFTR, CLGN, CUL4B, DERL1, DNAJC3, DOT1L, EGFR, EGLN3, EIF4G1, ERLIN2, FAAP20, FBXO2, GET4, GPX8, H2AX, HK2, HNRNPM, HP1BP3, HSPA13, HSPA1A, HSPA5, IFI16, IGF1R, KLHL15, LAMP2, LMNA, LRRK2, MAP1B, MAP2K1, MARCKS, MDM2, MEN1, PARP1, PDIA4, PHB2, PPP1CA, PRDX1, PRDX2, PRKACA, PRKN, PTPN1, RHBDD1, RHOA, RIF1, SEC61B, SLFN11, SN…
Neuron projection development	GO:0031175	31 / 674	0.38	0.00096	CDC42, CUL4B, CYFIP1, DNM2, DOCK7, EPHA10, EPHA8, ERBB2, IGF1R, LRRK2, MAP1B, NTRK1, PTCH1, RAB11A, RAB13, RAB35, RAC1, RAC2, RAC3, RET, RHOA, RHOG, RND2, RPL24, SLC25A46, TCTN1, TMEM106B, TOR1A, TUBB3, VAPA, VIM
Cell morphogenesis involved in neuron differentiation	GO:0048667	20 / 438	0.38	0.01880	CDC42, CYFIP1, DOCK7, EPHA10, EPHA8, ERBB2, IGF1R, MAP1B, NTRK1, PTCH1, RAC1, RAC2, RET, RHOG, RND2, RPL24, SLC25A46, TCTN1, TMEM106B, TUBB3
Regulation of cellular component size	GO:0032535	17 / 370	0.38	0.03730	ARF6, CIT, CYFIP1, DNM2, E2F4, GSN, HP1BP3, MAP1B, PPP1CA, RAB11A, RAB21, RAB3B, RAB5A, RAC1, RET, RHOA, RND2
Regulation of binding	GO:0051098	17 / 375	0.38	0.04180	ATP2A2, CAV1, CDC42, DERL1, DOT1L, EIF4A3, EIF4G1, H1-0, IFI16, LRRK2, MEN1, PARP1, PPP1CA, PRKACA, PRKN, RACK1, TXN
Macromolecule localization	GO:0033036	106 / 2356	0.37	5.23e-14	AIFM1, APBA3, APOB, ARF6, ARL5A, ATG4C, ATG9A, ATM, BCAP31, CANX, CAV1, CCDC47, CDC42, CENPA, CFTR, CHCHD4, CLTC, COPA, CPT1A, DERL1, DNAJB6, DNM2, EGFR, EHD2, EIF4A3, EMC1, EMC9, FLNA, GET4, GJA1, GSN, H1-5, H3-3A, H4C1, HK2, HNRNPU, HSPA4, HSPA5, IPO4, LAMP1, LAMP2, LAMP3, LMAN1, LMNA, LMNB1, LMNB2, LRRK2, MACROH2A1, MACROH2A2, MAMDC4, MDM2, MYO1C, NUP155, NUP50, PDIA4, PEX10, PHB2, PPM1A, PRKA…
Nitrogen compound transport	GO:0071705	70 / 1580	0.37	3.18e-8	AIFM1, APBA3, APOB, ARF6, ARL5A, ATG4C, BCAP31, CANX, CAV1, CHCHD4, CLTC, COPA, DERL1, DNM2, EIF4A3, GET4, GJA1, HRG, HSPA4, HSPA5, IPO4, LAMP2, LMAN1, LMNA, LRRK2, MAMDC4, MYO1C, NUP155, NUP50, PDIA4, PEX10, PHB2, PPM1A, PRKACA, PRKN, RAB11A, RAB13, RAB1A, RAB1B, RAB21, RAB35, RAB3B, RAB4A, RAB5A, RAB5C, RAB7A, RAB9A, RABGAP1L, RHBDD1, RHBDF2, RRBP1, SCAMP3, SEC61A1, SEC61B, SEC62, SEC63, SLC1A5…
Cytoskeleton organization	GO:0007010	55 / 1229	0.37	2.14e-6	ARF6, BRWD1, CCDC8, CDC42, CENPA, CEP135, CIT, CXADR, DNAJB6, DOCK7, DYNC1H1, E2F4, EHD2, FLNA, FLNC, GJA1, GSN, KRAS, LMNA, LMNB1, LMNB2, MAD2L1, MAP1B, MARCKS, MYO1B, MYO1C, NUMA1, PDLIM7, PTPN1, RAB11A, RAB13, RAC1, RAC2, RAC3, RHOA, RHOC, RHOD, RHOF, RHOG, RHOJ, RND2, SIPA1L3, SORBS1, SUN2, SYNE3, TLN1, TOR1A, TUBA1B, TUBB, TUBB2A, TUBB3, TUBB4B, TUBB6, VIM, ZRANB1
Response to nitrogen compound	GO:1901698	47 / 1058	0.37	2.65e-5	AIFM1, ASPH, CALR3, CANX, CAV1, CCDC47, CFTR, CLGN, CPT1A, CYFIP1, DERL1, DNM2, EGFR, ERLIN2, FBXO2, FLNA, GET4, GJA1, HADHA, HSPA5, IGF1R, INS, INSR, LRRK2, MAP1B, MDM2, MEN1, OGT, PANX1, PARP1, PDE3A, PRKACA, PRKN, PTPN1, RAB13, RHBDD1, RHOA, SEC61B, SORBS1, STAT1, STT3B, SYVN1, TMEM67, TOR1A, TXN, UBQLN2, VIM
Chromosome organization	GO:0051276	43 / 968	0.37	8.33e-5	AIFM1, ATM, CBX3, CENPA, DIRAS3, DOT1L, H1-0, H1-2, H1-3, H1-4, H1-5, H2AX, H2BC14, H2BC21, H2BC8, H3-3A, H4C1, HNRNPC, HNRNPU, HP1BP3, IFI16, IPO4, LMNA, LMNB1, LMNB2, MACROH2A1, MACROH2A2, MAD2L1, MEN1, MYO1C, NCAPD3, NUP155, OGT, PARP1, PHB2, RAB11A, RIF1, SMARCA4, SUPT16H, TERF2, TERF2IP, XRCC5, XRCC6
Regulation of cell cycle process	GO:0010564	32 / 716	0.37	0.00110	ATM, CCDC8, CDC42, CIT, CLTC, CSNK2A1, CUL4B, DOT1L, DYNC1H1, EGFR, EIF4G1, H2AX, HNRNPU, HSPA1A, IGF1R, INS, INSR, MACROH2A1, MAD2L1, MAD2L1BP, MDM2, MEN1, NUMA1, PDE3A, PHB2, PSME1, RAB11A, RHOA, SLFN11, SMARCA4, TERF2, TMEM67
Mitotic cell cycle	GO:0000278	28 / 631	0.37	0.00340	ATM, CENPA, CIT, CLTC, CUL4B, DNM2, DYNC1H1, E2F4, FLNA, GJA1, MAD2L1, MDM2, MEN1, NCAPD3, NUMA1, RAB11A, RAB35, RHOA, RHOC, RPL24, RPS6, SUN2, TUBA1B, TUBB, TUBB2A, TUBB3, TUBB4B, TUBB6
Cell morphogenesis involved in differentiation	GO:0000904	25 / 554	0.37	0.00600	AXL, CDC42, CYFIP1, DOCK7, EPHA10, EPHA8, ERBB2, IGF1R, MAP1B, NTRK1, PEAK1, PTCH1, RAB1A, RAC1, RAC2, RET, RHOA, RHOG, RND2, RPL24, SIPA1L3, SLC25A46, TCTN1, TMEM106B, TUBB3
Response to radiation	GO:0009314	20 / 444	0.37	0.02100	ATM, CUL4B, DNM2, EGFR, H2AX, HSPA5, IFI16, KRAS, MDM2, MEN1, NTRK1, PARP1, PPP1CA, PPP1CB, PPP1CC, RHBDD1, TXN, USP1, XRCC5, XRCC6
Regulation of localization	GO:0032879	91 / 2103	0.36	1.06e-10	APOB, ARF6, ASPH, ATP2A1, ATP2A2, AXL, BCAP31, C3, C4A, C4B, CAV1, CDC42, CEMIP, CEP135, CFTR, CLTC, CPT1A, CTSS, CYFIP1, DNAJB6, DNAJC1, DNM2, DYNC1H1, EGFR, EHD2, EMD, ERBB2, F2, FLNA, GJA1, GPC1, GSN, HK2, HNRNPU, HSPA1A, INS, INSR, LAMP1, LMAN1, LMNA, LRRK2, MACROH2A1, MAP1B, MAP2K1, MYO1C, NUMA1, OXCT1, PAM, PARP1, PHB2, PPM1A, PPP1CC, PRKACA, PRKN, PTCH1, PTPN1, RAB11A, RAB13, RAB21, RAB3B,…
Peptidyl-amino acid modification	GO:0018193	39 / 900	0.36	0.00034	ASPH, ATM, AXL, CAV1, CHCHD4, CIT, CSNK2A1, DDOST, DOT1L, EGFR, EGLN3, EPHA10, EPHA8, ERBB2, GALNT2, H1-2, H1-3, H1-4, H3-3A, IGF1R, INSR, LRRK2, MAGT1, MAP2K1, MDM2, MEN1, NAA40, NTRK1, NTRK3, OGT, OST4, PARP1, PEAK1, PRKACA, RET, RPN1, RPN2, STT3A, STT3B
Regulation of cellular response to stress	GO:0080135	31 / 712	0.36	0.00210	ATM, BCAP31, CAV1, DNAJB6, EGFR, EIF4G1, FLNA, H2AX, HSPA1A, HSPA5, IGF1R, INS, KLHL15, LRRK2, MAP2K1, MDM2, MEN1, PARP1, PRDX1, PRKN, PTPN1, RACK1, RIF1, SMARCA4, SYVN1, TERF2, TERF2IP, TXN, UBQLN2, USP1, VDAC1
Positive regulation of cellular component biogenesis	GO:0044089	22 / 500	0.36	0.01660	ARF6, ATM, CAV1, CDC42, CEP135, CYFIP1, DNM2, DYNC1H1, EIF4G1, HRG, HSPA1A, MAP1B, NTRK1, NUMA1, RAB7A, RAC1, RAC2, RACK1, RHOA, RHOC, SEPTIN9, TFRC
Regulation of cell development	GO:0060284	22 / 506	0.36	0.01870	CDC42, CYFIP1, DNAJB11, DNM2, DOCK7, F2, FLNA, INS, KRAS, LRRK2, MAP1B, MAP2K1, NTRK3, PDE3A, PPP1CC, RAB21, RAC1, RAC3, RET, RND2, SNW1, XRCC5
Organelle organization	GO:0006996	148 / 3470	0.35	5.35e-19	AIFM1, ARF6, ATG9A, ATM, ATP2A1, ATP2A2, BCAP31, BRWD1, CAV1, CBX3, CCDC47, CCDC8, CDC42, CENPA, CEP135, CHCHD3, CHCHD4, CIT, CXADR, DIRAS3, DNAJB6, DOCK7, DOT1L, DYNC1H1, DYNC2LI1, E2F4, EHD2, EMC1, EMC9, EMD, FLNA, FLNC, GET4, GHITM, GJA1, GSN, H1-0, H1-2, H1-3, H1-4, H1-5, H2AX, H2BC14, H2BC21, H2BC8, H3-3A, H4C1, HK2, HNRNPC, HNRNPU, HP1BP3, HSPA1A, HSPA4, IFI16, IPO4, KRAS, LMAN1, LMNA, LMNB…
Regulation of cellular component organization	GO:0051128	101 / 2365	0.35	7.75e-12	ALKAL2, ARF6, ASPH, ATM, AXL, C3, CAV1, CCDC8, CDC42, CEP135, CIT, CLTC, CSNK2A1, CYFIP1, DNAJB6, DNM2, DPP4, DYNC1H1, DYNC2LI1, EGFR, EHD2, EIF4G1, ERBB2, ESR2, F2, FLNA, GHITM, GJA1, GSN, H1-5, H3-3A, HNRNPC, HNRNPU, HRG, HSPA1A, HSPA5, IGF1R, INS, INSR, LAMP2, LMAN1, LMNA, LNPK, LRRK2, MACROH2A1, MAD2L1, MAD2L1BP, MAP1B, MAP2K1, MYO1C, NTRK1, NTRK3, NUMA1, PAM, PARP1, PDE3A, PEAK1, PHB1, PPM1A…
Positive regulation of protein metabolic process	GO:0051247	64 / 1512	0.35	1.00e-6	AIFM1, ALKAL2, ASPH, ATM, BCAP31, BIRC3, C3, CAV1, CEMIP, CSNK2A1, CUL4B, DERL1, DNAJC3, DOCK7, EEF2, EGFR, EGLN3, EIF4A3, EIF4G1, ERBB2, F2, GSN, H1-5, HNRNPU, HSPA1A, HSPA5, IFI16, INS, INSR, KRAS, LMNA, LRRK2, MAP2K1, MDM2, MYO1C, NTRK1, NTRK3, OGT, PHB1, PHB2, PRKN, PSME1, PTPN1, RAB1A, RAB1B, RAB7A, RAC1, RACK1, RET, RHBDD1, RHOA, RIF1, SNW1, SYNCRIP, TERF2IP, TFRC, THBS1, TIPARP, TRIM67, TX…
Plasma membrane bounded cell projection organization	GO:0120036	47 / 1112	0.35	8.99e-5	ARF6, ARHGEF4, CDC42, CUL4B, CYFIP1, DNM2, DOCK7, DYNC2LI1, E2F4, EHD2, EPHA10, EPHA8, ERBB2, FLNA, GSN, IGF1R, INS, INSR, LRRK2, MAP1B, NTRK1, PTCH1, RAB11A, RAB13, RAB35, RAC1, RAC2, RAC3, RET, RHOA, RHOD, RHOG, RND2, RPL24, SLC25A46, TCTN1, TCTN2, TCTN3, TMEM106B, TMEM17, TMEM216, TMEM237, TMEM67, TOR1A, TUBB3, VAPA, VIM
Regulation of anatomical structure morphogenesis	GO:0022603	39 / 920	0.35	0.00049	AGGF1, BRWD1, C3, C5, CDC42, CYFIP1, DNM2, ERBB2, F2, FLNA, GJA1, HK2, HRG, LRRK2, MAP1B, MAP2K1, NTRK1, PHB2, PLEKHA4, PRKN, RAB21, RAC1, RAC2, RAC3, RACK1, RET, RHOA, RHOC, RHOD, RHOF, RHOG, RHOJ, RND2, STAT1, STIM1, SYNE3, TFRC, THBS1, ZRANB1
Positive regulation of phosphorylation	GO:0042327	35 / 826	0.35	0.00120	ALKAL2, ATM, AXL, C3, CAV1, CDC42, CEMIP, DOCK7, EGFR, EIF4G1, EPHA10, EPHA8, ERBB2, F2, IGF1R, INS, INSR, KRAS, LRRK2, MAP2K1, NTRK1, NTRK3, PHB1, PHB2, PTPN1, RAC1, RACK1, RET, RHOA, TERF2IP, TFRC, THBS1, TXN, XRCC5, XRCC6
Cellular homeostasis	GO:0019725	27 / 628	0.35	0.00670	ATP2A1, ATP2A2, ATP5F1B, BCAP31, CAV1, CCDC47, CFTR, E2F4, F2, HK2, IGF1R, LAMP2, LRRK2, MEN1, PRDX1, PRDX2, PRKACA, PRKN, RAB7A, RACK1, RHOT2, RMDN3, STIM1, STOML2, TFRC, TMEM106B, TXN
Positive regulation of hydrolase activity	GO:0051345	25 / 589	0.35	0.01220	AIFM1, ASPH, BCAP31, CAV1, DOCK7, EGFR, EGLN3, ERBB2, GSN, HSPA1A, IFI16, LRRK2, NTRK1, NTRK3, PHB1, PHB2, PSME1, RABGAP1L, RACK1, RET, RHOA, RHOC, RHOG, SIPA1L3, TMEM106B
Amide biosynthetic process	GO:0043604	23 / 536	0.35	0.01700	EEF2, EIF4A1, EIF4G1, ELOVL5, LTN1, PAM, RACK1, RPL13A, RPL14, RPL24, RPL28, RPL3, RPL4, RPL6, RPL7, RPL7A, RPS13, RPS17, RPS3A, RPS6, RPS8, RRBP1, VAPA
Positive regulation of catabolic process	GO:0009896	22 / 513	0.35	0.02110	ATM, BCAP31, CAV1, CPT1A, CSNK2A1, CUL4B, HSPA1A, INS, INSR, LRRK2, MDM2, PRKN, PTPN1, RAB7A, RACK1, RHBDD1, SLC25A5, TIPARP, TRIM67, TUT7, UBQLN2, VDAC1
Negative regulation of intracellular signal transduction	GO:1902532	22 / 519	0.35	0.02350	ATM, CAV1, CIT, HSPA1A, IGF1R, INS, LRRK2, MAD2L1BP, MDM2, MEN1, PDE3A, PHB1, PPM1A, PRKN, PTPN1, RACK1, RHOA, STAT1, SYVN1, THBS1, TRIM67, VDAC2
Cell junction organization	GO:0034330	21 / 492	0.35	0.02770	ARF6, C3, CDC42, CXADR, CYFIP1, ERBB2, FLNA, GJA1, GJD3, IGF1R, INSR, LRRK2, MAP1B, PEAK1, RAB13, RHOA, RHOC, RHOD, SLC25A46, SORBS1, TLN1
Cellular response to growth factor stimulus	GO:0071363	20 / 473	0.35	0.03730	ARF6, CAV1, EGFR, EIF4A3, EMD, ERBB2, FKBP8, HSPA5, IGF1R, INSR, MAP1B, MYO1C, NTRK1, NTRK3, PARP1, PDE3A, PPM1A, RAB35, RACK1, THBS1
Regulation of transport	GO:0051049	74 / 1763	0.34	7.66e-8	ARF6, ASPH, ATP2A1, ATP2A2, AXL, BCAP31, C3, C4A, C4B, CAV1, CDC42, CEMIP, CFTR, CPT1A, CTSS, CYFIP1, DNAJC1, DNM2, DYNC1H1, EHD2, EMD, ERBB2, F2, FLNA, GJA1, HK2, HSPA1A, INS, INSR, LAMP1, LMAN1, LRRK2, MAP1B, MAP2K1, MYO1C, NUMA1, OXCT1, PAM, PHB2, PPM1A, PPP1CC, PRKACA, PRKN, PTCH1, PTPN1, RAB11A, RAB13, RAB21, RAB3B, RAB4A, RAB5A, RAB5C, RAB7A, RAB9A, RAC1, RAC2, RACK1, REEP5, RHBDD1, RHBDF2,…
Regulation of hydrolase activity	GO:0051336	42 / 1011	0.34	0.00037	AIFM1, ASPH, BCAP31, BIRC3, C3, C4A, C4B, C5, CAV1, CSNK2A1, CTSB, DNAJB6, DOCK7, EGFR, EGLN3, ERBB2, GSN, HRG, HSPA1A, IFI16, ITIH2, ITIH3, LAMP3, LRRK2, NTRK1, NTRK3, PDE3A, PHB1, PHB2, PSME1, RABGAP1L, RACK1, RET, RHBDF2, RHOA, RHOC, RHOG, SIPA1L3, TERF2, THBS1, TMED10, TMEM106B
Macromolecule catabolic process	GO:0009057	41 / 989	0.34	0.00048	APOB, ATM, CALR3, CANX, CCDC47, CEMIP, CLGN, CTSB, CTSS, CUL4B, DERL1, DNAJC3, EIF4A3, ERLIN2, FBXO2, GET4, GPC1, HSPA1A, HSPA5, KLHL15, LAMP2, LTN1, MDM2, PRKN, PSMD11, RAB7A, RHBDD1, RNF123, RNF43, RNPS1, SEC61B, STT3B, SYVN1, TMEM106B, TMEM67, TOR1A, TUT7, UBC, UBQLN2, USP1, ZRANB1
Negative regulation of apoptotic process	GO:0043066	37 / 891	0.34	0.00110	AXL, BIRC3, CAV1, CSNK2A1, DNAJB6, DNAJC3, EGFR, FKBP8, FLNA, GHITM, HSPA1A, HSPA5, IGF1R, INS, KRAS, LAMP3, LMNA, LRRK2, MAD2L1, MDM2, NTRK1, PDE3A, PHB2, PRDX2, PRKN, PTPN1, RHBDD1, RHOA, RPS3A, RPS6, SLC25A5, SLC25A6, SYVN1, TFRC, THBS1, VDAC1, VDAC2
Modification-dependent macromolecule catabolic process	GO:0043632	25 / 601	0.34	0.01540	CALR3, CANX, CCDC47, CLGN, CUL4B, DERL1, ERLIN2, FBXO2, GET4, HSPA5, KLHL15, LTN1, MDM2, PRKN, PSMD11, RNF43, SEC61B, STT3B, SYVN1, TMEM67, TUT7, UBC, UBQLN2, USP1, ZRANB1
Cellular component morphogenesis	GO:0032989	25 / 603	0.34	0.01600	CDC42, CYFIP1, DNM2, DOCK7, EPHA10, EPHA8, ERBB2, FLNC, GPC1, IGF1R, LRRK2, MAP1B, NTRK1, PTCH1, RAC1, RAC2, RET, RHOA, RHOG, RND2, RPL24, SLC25A46, TCTN1, TMEM106B, TUBB3
Supramolecular fiber organization	GO:0097435	24 / 570	0.34	0.01670	CDC42, DNAJB6, DYNC1H1, FLNA, FLNC, GSN, MARCKS, MDM2, MYO1B, MYO1C, NUMA1, PRKN, RAB11A, RAC1, RAC2, RAC3, RHOA, RHOC, RHOD, RHOF, RHOG, RND2, SORBS1, VIM
Cellular response to organonitrogen compound	GO:0071417	24 / 574	0.34	0.01800	CAV1, CFTR, CYFIP1, DNM2, EGFR, FLNA, GJA1, HSPA5, IGF1R, INS, INSR, LRRK2, MAP1B, MDM2, MEN1, PARP1, PDE3A, PRKACA, PRKN, PTPN1, RAB13, SORBS1, STAT1, VIM
Peptide metabolic process	GO:0006518	23 / 547	0.34	0.02070	DPP4, EEF2, EIF4A1, EIF4G1, LTN1, NAALADL1, PAM, RACK1, RPL13A, RPL14, RPL24, RPL28, RPL3, RPL4, RPL6, RPL7, RPL7A, RPS13, RPS17, RPS3A, RPS6, RPS8, RRBP1
Response to growth factor	GO:0070848	21 / 503	0.34	0.03440	ARF6, CAV1, EGFR, EIF4A3, EMD, ERBB2, FKBP8, HSPA5, IGF1R, INSR, MAP1B, MEN1, MYO1C, NTRK1, NTRK3, PARP1, PDE3A, PPM1A, RAB35, RACK1, THBS1
Cellular response to organic cyclic compound	GO:0071407	21 / 508	0.34	0.03710	AIFM1, CAV1, CFTR, DNM2, EGFR, ESR2, FLNA, HNRNPU, HSPA1A, HSPA5, IGF1R, LRRK2, PDE3A, PHB1, PHB2, PRKACA, PRKN, PTCH1, RHOA, STAT1, TIPARP
Vesicle-mediated transport	GO:0016192	53 / 1298	0.33	4.70e-5	ARF6, ARL5A, AXL, BCAP31, CANX, CAV1, CDC42, CFTR, CLTC, COPA, DNM2, DPP4, EGFR, EHD2, ERGIC1, ERGIC2, FLNA, GSN, HSPA1A, IGF1R, INSR, LAMP1, LMAN1, LMBR1L, LRRK2, MYO1B, PDLIM7, PRKN, RAB11A, RAB13, RAB1A, RAB1B, RAB35, RAB3B, RAB4A, RAB5A, RAB5C, RAB7A, RAB9A, RABGAP1L, RAC1, RAC2, RHOG, RHOJ, SAMD9, SCAMP3, STX4, STX6, STX7, TFRC, THBS1, TMED10, VAPA
Positive regulation of intracellular signal transduction	GO:1902533	41 / 997	0.33	0.00056	ALKAL2, ATM, AXL, BCAP31, BIRC3, CAV1, CDC42, EGFR, EPHA8, ERBB2, F2, FLNA, GJA1, HSPA1A, IGF1R, INS, INSR, KRAS, LRRC59, LRRK2, MAD2L1, MAP2K1, NTRK1, NTRK3, PHB1, PHB2, PPM1A, PRDX2, PRKN, PTPN1, RAC1, RACK1, RET, RHOA, RHOC, TERF2IP, TFRC, THBS1, TOR2A, TXN, VAPA
Negative regulation of cell death	GO:0060548	41 / 1016	0.33	0.00081	AXL, BIRC3, CAV1, CSNK2A1, DNAJB6, DNAJC3, EGFR, EIF4G1, FKBP8, FLNA, GHITM, HSPA1A, HSPA5, IGF1R, INS, KRAS, LAMP3, LMNA, LRRK2, MAD2L1, MDM2, NTRK1, NTRK3, PDE3A, PHB2, PRDX2, PRKN, PTPN1, RACK1, RHBDD1, RHOA, RPS3A, RPS6, SLC25A5, SLC25A6, SYVN1, TFRC, THBS1, TXN, VDAC1, VDAC2
Regulation of catabolic process	GO:0009894	40 / 988	0.33	0.00093	AIFM1, ATM, BCAP31, CAV1, CPT1A, CSNK2A1, CUL4B, EGFR, EIF4A3, EIF4G1, FLNA, HNRNPC, HNRNPM, HNRNPU, HSPA1A, IFI16, INS, INSR, LAMP3, LRRK2, MAD2L1, MDM2, OGT, PHB1, PPP1CA, PRKACA, PRKN, PSME1, PTPN1, RAB7A, RACK1, RHBDD1, SLC25A5, SYNCRIP, TIPARP, TRIM67, TUT7, UBQLN2, VDAC1, VIM
Regulation of kinase activity	GO:0043549	32 / 778	0.33	0.00390	ALKAL2, AXL, CAV1, CDC42, CEMIP, DIRAS3, EGFR, EPHA10, EPHA8, ERBB2, F2, HNRNPU, IGF1R, INS, INSR, LRRK2, MACROH2A1, MAP2K1, MEN1, NTRK1, NTRK3, PHB1, PHB2, PRKN, PTPN1, RACK1, RET, RHOA, THBS1, TXN, XRCC5, XRCC6
Modification-dependent protein catabolic process	GO:0019941	24 / 589	0.33	0.02310	CALR3, CANX, CCDC47, CLGN, CUL4B, DERL1, ERLIN2, FBXO2, GET4, HSPA5, KLHL15, LTN1, MDM2, PRKN, PSMD11, RNF43, SEC61B, STT3B, SYVN1, TMEM67, UBC, UBQLN2, USP1, ZRANB1
Positive regulation of developmental process	GO:0051094	53 / 1332	0.32	9.21e-5	AGGF1, APOB, AXL, C3, C5, CDC42, CFTR, CYFIP1, DNM2, EHD2, EIF4G1, FLNA, GJA1, GPC1, HK2, HNRNPU, HSPA1A, IGF1R, INS, INSR, KRAS, MACROH2A1, MACROH2A2, MAP1B, MAP2K1, MAPK6, MDM2, NTRK1, NUMA1, OGT, PARP1, PDE3A, PDLIM7, PPP1CC, PRKN, PTCH1, RAB21, RAC1, RAC3, RACK1, RET, RHOA, RIF1, RND2, SMARCA4, SNW1, STAT1, STIM1, TFRC, THBS1, TMEM106B, XRCC5, XRCC6
Neurogenesis	GO:0022008	51 / 1290	0.32	0.00016	AIFM1, AXL, C3, CDC42, CIT, CUL4B, CYFIP1, DNM2, DOCK7, EIF4G1, EPHA10, EPHA8, ERBB2, FKBP8, GPC1, HSPA5, IGF1R, KRAS, LRRK2, MAP1B, MAP2K1, MARCKS, NTRK1, NTRK3, ORC3, PIGT, PPP1CC, PTCH1, RAB11A, RAB13, RAB35, RAC1, RAC2, RAC3, RET, RHOA, RHOG, RND2, RPL24, RRAS2, SLC25A46, SUN2, TCTN1, TMEM106B, TOR1A, TUBB2A, TUBB3, UGDH, VAPA, VIM, XRCC5
Positive regulation of gene expression	GO:0010628	46 / 1146	0.32	0.00031	APOB, ATM, C3, C5, CAV1, DNAJC3, EEF2, EGFR, EIF4A3, EIF4G1, ERBB2, GJA1, GSN, HNRNPC, HNRNPU, HSPA1A, IFI16, INS, KRAS, LAMP3, LMNA, LRRK2, MACROH2A1, MAP2K1, NTRK3, PANX1, PHB1, PHB2, PRKN, RAB1A, RBMX, RET, RHBDD1, RHOA, RIF1, SNW1, STAT1, STOML2, STX4, SYNCRIP, TERF2, TFRC, THBS1, TMED10, TOR2A, VIM
Positive regulation of phosphate metabolic process	GO:0045937	36 / 912	0.32	0.00320	ALKAL2, ATM, AXL, C3, CAV1, CDC42, CEMIP, DOCK7, EGFR, EIF4G1, EPHA10, EPHA8, ERBB2, F2, IGF1R, INS, INSR, KRAS, LRRK2, MAP2K1, NTRK1, NTRK3, PHB1, PHB2, PTPN1, RAC1, RACK1, RET, RHOA, STOML2, TERF2IP, TFRC, THBS1, TXN, XRCC5, XRCC6
Positive regulation of cell differentiation	GO:0045597	35 / 876	0.32	0.00320	APOB, AXL, CDC42, CYFIP1, DNM2, EIF4G1, FLNA, GJA1, GPC1, HNRNPU, HSPA1A, INS, KRAS, MACROH2A1, MACROH2A2, MAP1B, MAP2K1, MDM2, NUMA1, PARP1, PDE3A, PDLIM7, PPP1CC, PTCH1, RAB21, RAC1, RAC3, RET, RHOA, RND2, SMARCA4, SNW1, STAT1, XRCC5, XRCC6
Positive regulation of protein phosphorylation	GO:0001934	30 / 747	0.32	0.00850	ALKAL2, ATM, C3, CAV1, CEMIP, DOCK7, EGFR, EIF4G1, ERBB2, F2, INS, INSR, KRAS, LRRK2, MAP2K1, NTRK1, NTRK3, PHB1, PHB2, PTPN1, RAC1, RACK1, RET, RHOA, TERF2IP, TFRC, THBS1, TXN, XRCC5, XRCC6
Response to hormone	GO:0009725	30 / 762	0.32	0.01100	AIFM1, APOB, CAV1, CTSB, CTSS, CYFIP1, EPHA8 ,ESR2, HADHA, HNRNPU, HSPA1A, IGF1R, INS, INSR, MAP1B, MEN1, NTRK3, OGT, OXCT1, PAM, PARP1, PHB1, PHB2, PRKACA, PTPN1, RAB13, RHOA, SORBS1, STAT1, THBS1
Cell morphogenesis	GO:0000902	28 / 708	0.32	0.01520	AXL, CDC42, CYFIP1, DNM2, DOCK7, EGFR, EPHA10, EPHA8, ERBB2, IGF1R, LRRK2, MAP1B, NTRK1, PEAK1, PTCH1, RAB1A, RAC1, RAC2, RET, RHOA, RHOG, RND2, RPL24, SIPA1L3, SLC25A46, TCTN1, TMEM106B, TUBB3
Ubiquitin-dependent protein catabolic process	GO:0006511	23 / 578	0.32	0.03620	CALR3, CANX, CCDC47, CLGN, CUL4B, DERL1, ERLIN2, FBXO2, GET4, HSPA5, KLHL15, LTN1, MDM2, PRKN, PSMD11, RNF43, SEC61B, STT3B, SYVN1, TMEM67, UBQLN2, USP1, ZRANB1
Cellular component biogenesis	GO:0044085	104 / 2702	0.31	1.24e-9	AIFM1, APOB, ARF6, ARHGEF4, ATG9A, ATP2A2, CAV1, CBX3, CDC42, CENPA, CEP135, CHCHD4, CLGN, CLTC, COPS7A, CUL4B, CYFIP1, DOT1L, DYNC1H1, DYNC2LI1, E2F4, EGFR, EHD2, EIF4A3, FLNA, FLNC, GJA1, GJD3, GPC1, GSN, H1-0, H1-2, H1-3, H1-4, H1-5, H2AX, H2BC14, H2BC21, H2BC8, H3-3A, H4C1, HP1BP3, HSCB, HSPA1A, HSPA4, IPO4, LMNA, LMNB1, LMNB2, LRRK2, MACROH2A1, MACROH2A2, MAP1B, MARCKS, MDM2, MYO1B, NUMA1, P…
Cellular component assembly	GO:0022607	96 / 2467	0.31	5.43e-9	AIFM1, APOB, ARF6, ARHGEF4, ATG9A, ATP2A2, CAV1, CBX3, CDC42, CENPA, CEP135, CHCHD4, CLGN, CLTC, COPS7A, CYFIP1, DOT1L, DYNC1H1, DYNC2LI1, E2F4, EGFR, EHD2, FLNA, FLNC, GJA1, GJD3, GPC1, GSN, H1-0, H1-2, H1-3, H1-4, H1-5, H2AX, H2BC14, H2BC21, H2BC8, H3-3A, H4C1, HP1BP3, HSCB, HSPA1A, HSPA4, IPO4, LMNA, LMNB1, LMNB2, LRRK2, MACROH2A1, MACROH2A2, MAP1B, MARCKS, MDM2, MYO1B, NUMA1, PEAK1, PRKACA, P…
Positive regulation of molecular function	GO:0044093	62 / 1587	0.31	1.97e-5	AIFM1, ALKAL2, ASPH, ATP2A1, AXL, BCAP31, CAV1, CDC42, CEMIP, CFTR, CTSS, DERL1, DNAJB11, DNM2, DOCK7, EGFR, EGLN3, EIF4G1, EPHA10, EPHA8, ERBB2, ESR2, F2, GSN, H1-0, HNRNPU, HSPA1A, IFI16, IGF1R, INS, INSR, LRRK2, MAP2K1, MEN1, NTRK1, NTRK3, PARP1, PHB1, PHB2, PRKN, PSME1, PTPN1, RABGAP1L, RACK1, RET, RHOA, RHOC, RHOG, SIPA1L3, SMARCA4, STIM1, STX4, TERF2, TERF2IP, TFRC, THBS1, TMEM106B, TOR1AIP…
Generation of neurons	GO:0048699	44 / 1131	0.31	0.00087	AIFM1, AXL, C3, CDC42, CIT, CUL4B, CYFIP1, DNM2, DOCK7, EIF4G1, EPHA10, EPHA8, ERBB2, FKBP8, HSPA5, IGF1R, LRRK2, MAP1B, MAP2K1, NTRK1, NTRK3, PIGT, PPP1CC, PTCH1, RAB11A, RAB13, RAB35, RAC1, RAC2, RAC3, RET, RHOA, RHOG, RND2, RPL24, SLC25A46, TCTN1, TMEM106B, TOR1A, TUBB2A, TUBB3, UGDH, VAPA, VIM
Cellular response to endogenous stimulus	GO:0071495	43 / 1103	0.31	0.00100	AIFM1, APOB, ARF6, CAV1, CFTR, CTSB, CTSS, CYFIP1, DNM2, EGFR, EIF4A3, EPHA8, ERBB2, ESR2, FKBP8, FLNA, GJA1, HNRNPU, HSPA1A, HSPA5, IGF1R, INS, INSR, LRRK2, MAP1B, MDM2, MEN1, NTRK1, NTRK3, PARP1, PDE3A, PHB1, PHB2, PPM1A, PRKACA, PRKN, PTPN1, RAB13, RAB35, RHOA, SORBS1, STAT1, VIM
Response to abiotic stimulus	GO:0009628	43 / 1107	0.31	0.00110	AIFM1, ATM, CA9, CAV1, CTSS, CUL4B, CYFIP1, DNAJC3, DNM2, DPP4, EGFR, EGLN3, GSN, H2AX, HK2, HP1BP3, HSPA1A, HSPA5, IFI16, IGF1R, KRAS, LMNA, MAP1B, MDM2, MEN1, NTRK1, PAM, PARP1, PHB2, PPP1CA, PPP1CB, PPP1CC, PRKACA, PTCH1, RHBDD1, RHOA, STAT1, TFRC, THBS1, TXN, USP1, XRCC5, XRCC6
Positive regulation of protein modification process	GO:0031401	40 / 1018	0.31	0.00150	ALKAL2, ATM, BIRC3, C3, CAV1, CEMIP, DERL1, DOCK7, EGFR, EIF4G1, ERBB2, F2, H1-5, HSPA5, INS, INSR, KRAS, LMNA, LRRK2, MAP2K1, MYO1C, NTRK1, NTRK3, OGT, PHB1, PHB2, PRKN, PTPN1, RAC1, RACK1, RET, RHOA, RIF1, SNW1, TERF2IP, TFRC, THBS1, TXN, XRCC5, XRCC6
Neuron differentiation	GO:0030182	41 / 1062	0.31	0.00170	AIFM1, C3, CDC42, CUL4B, CYFIP1, DNM2, DOCK7, EIF4G1, EPHA10, EPHA8, ERBB2, FKBP8, HSPA5, IGF1R, LRRK2, MAP1B, MAP2K1, NTRK1, NTRK3, PIGT, PPP1CC, PTCH1, RAB11A, RAB13, RAB35, RAC1, RAC2, RAC3, RET, RHOA, RHOG, RND2, RPL24, SLC25A46, TCTN1, TMEM106B, TOR1A, TUBB3, UGDH, VAPA, VIM
Negative regulation of protein metabolic process	GO:0051248	40 / 1038	0.31	0.00220	BIRC3, C3, C4A, C4B, C5, CAV1, CSNK2A1, CTSB, DNAJB6, DNAJC1, DNAJC3, EGFR, EIF4A3, EIF4G1, F2, FKBP8, FLNA, HRG, HSPA1A, IFI16, INS, ITIH2, ITIH3, LAMP3, LRRK2, MACROH2A1, MAD2L1, MEN1, NTRK3, OGT, PHB1, PTPN1, PRKN, RACK1, RPL13A, SYNCRIP, TERF2IP, THBS1, TMED10, TUT7
Neuron development	GO:0048666	33 / 840	0.31	0.00630	C3, CDC42, CUL4B, CYFIP1, DNM2, DOCK7, EPHA10, EPHA8, ERBB2, IGF1R, LRRK2, MAP1B, NTRK1, PTCH1, RAB11A, RAB13, RAB35, RAC1, RAC2, RAC3, RET, RHOA, RHOG, RND2, RPL24, SLC25A46, TCTN1, TMEM106B, TOR1A, TUBB3, UGDH, VAPA, VIM
Regulation of cellular catabolic process	GO:0031329	31 / 789	0.31	0.00930	AIFM1, ATM, BCAP31, CAV1, CPT1A, CSNK2A1, EIF4A3, EIF4G1, HNRNPC, HNRNPM, HNRNPU, HSPA1A, IFI16, INS, INSR, LAMP3, LRRK2, MDM2, OGT, PPP1CA, PRKACA, PRKN, PTPN1, RACK1, SLC25A5, SYNCRIP, TRIM67, TUT7, UBQLN2, VDAC1, VIM
Regulation of growth	GO:0040008	26 / 671	0.31	0.02720	CDC42, CSNK2A1, CXADR, CYFIP1, DNM2, EGFR, EIF4G1, ERBB2, ESR2, F2, GJA1, H1-5, H3-3A, HRG, HSPA1A, INS, INSR, MAP1B, PHB1, PRKN, PTCH1, RAB21, RACK1, RHOA, RND2, SMARCA4
Cellular response to nitrogen compound	GO:1901699	25 / 637	0.31	0.02840	AIFM1, CAV1, CFTR, CYFIP1, DNM2, EGFR, FLNA, GJA1, HSPA5, IGF1R, INS, INSR, LRRK2, MAP1B, MDM2, MEN1, PARP1, PDE3A, PRKACA, PRKN, PTPN1, RAB13, SORBS1, STAT1, VIM
Positive regulation of cell death	GO:0010942	23 / 590	0.31	0.04420	AIFM1, ATG9A, ATM, BCAP31, C3, CAV1, DNM2, EIF4G1, GSN, HRG, LRRK2, NTRK1, PARP1, PHB1, PPP1CA, RACK1, RET, RHOA, RNPS1, RPS6, SLFN11, TCTN3, THBS1
Response to organic substance	GO:0010033	102 / 2692	0.30	4.60e-9	AIFM1, APOB, ARF6, ASPH, ATM, ATP5F1B, AXL, BIRC3, C4B, CA9, CALR3, CANX, CAV1, CCDC47, CDC42, CFTR, CLGN, CPT1A, CTSB, CTSS, CYFIP1, DDOST, DERL1, DNAJC3, DNM2, EGFR, EIF4A3, EIF4G1, EMD, EPHA8, ERBB2, ERLIN2, ESR2, FBXO2, FKBP8, FLNA, GET4, GJA1, GJD3, GSN, HADHA, HK2, HNRNPU, HSPA13, HSPA1A, HSPA4, HSPA5, IFI16, IGF1R, INS, INSR, KLHL15, LAMP3, LRRK2, MAP1B, MDM2, MEN1, MYO1C, NTRK1, NTRK3, OG…
Organic substance transport	GO:0071702	74 / 1957	0.30	3.95e-6	AIFM1, APBA3, APOB, ARF6, ARL5A, ATG4C, ATG9A, BCAP31, CANX, CAV1, CFTR, CHCHD4, CLTC, COPA, CPT1A, DERL1, DNM2, EIF4A3, GET4, GJA1, HRG, HSPA4, HSPA5, IPO4, LAMP2, LMAN1, LMNA, LRRK2, MAMDC4, MYO1C, NUP155, NUP50, PDIA4, PEX10, PHB2, PPM1A, PRKACA, PRKN, RAB11A, RAB13, RAB1A, RAB1B, RAB21, RAB35, RAB3B, RAB4A, RAB5A, RAB5C, RAB7A, RAB9A, RABGAP1L, RHBDD1, RHBDF2, RRBP1, SCAMP3, SEC61A1, SEC61B, …
Regulation of cell death	GO:0010941	62 / 1651	0.30	6.40e-5	AIFM1, ATG9A, ATM, AXL, BCAP31, BIRC3, C3, CAV1, CSNK2A1, CTSB, DNAJB6, DNAJC3, DNM2, EGFR, EGLN3, EIF4G1, FKBP8, FLNA, GHITM, GSN, HRG, HSPA1A, HSPA5, IGF1R, INS, KRAS, LAMP3, LMNA, LRRK2, MAD2L1, MDM2, NTRK1, NTRK3, OGT, PARP1, PDE3A, PHB1, PHB2, PPP1CA, PRDX2, PRKN, PTPN1, RACK1, RET, RHBDD1, RHOA, RNPS1, RPS3A, RPS6, RRAS2, SLC25A5, SLC25A6, SLFN11, STAT1, STX4, SYVN1, TCTN3, TFRC, THBS1, TXN…
Intracellular signal transduction	GO:0035556	58 / 1518	0.30	9.09e-5	AIFM1, ARHGEF4, ASPH, ATM, ATP2A1, ATP2A2, AXL, BCAP31, BIRC3, CAV1, CDC42, CYFIP1, DIRAS3, DOCK7, DOT1L, EGFR, ERBB2, FKBP8, H2AX, IFI16, IGF1R, INS, KRAS, LRRK2, MAD2L1, MAP2K1, MAPK6, MDM2, MEN1, NRAS, OGT, PDE3A, PHB1, PHB2, PPP1CB, PPP1CC, PRKACA, RAB13, RAB21, RAB35, RAB4A, RAB9A, RAC1, RAC2, RAC3, RET, RHOA, RHOC, RHOD, RHOF, RHOG, RHOJ, RHOT2, RND2, RPS6, RRAS2, SNW1, TFRC
Regulation of apoptotic process	GO:0042981	55 / 1462	0.30	0.00022	AIFM1, ATM, AXL, BCAP31, BIRC3, C3, CAV1, CSNK2A1, CTSB, DNAJB6, DNAJC3, DNM2, EGFR, EGLN3, FKBP8, FLNA, GHITM, GSN, HRG, HSPA1A, HSPA5, IGF1R, INS, KRAS, LAMP3, LMNA, LRRK2, MAD2L1, MDM2, NTRK1, PARP1, PDE3A, PHB1, PHB2, PPP1CA, PRDX2, PRKN, PTPN1, RACK1, RET, RHBDD1, RHOA, RNPS1, RPS3A, RPS6, SLC25A5, SLC25A6, STAT1, STX4, SYVN1, TCTN3, TFRC, THBS1, VDAC1, VDAC2
Positive regulation of catalytic activity	GO:0043085	45 / 1191	0.30	0.00120	AIFM1, ALKAL2, ASPH, AXL, BCAP31, CAV1, CDC42, CEMIP, DOCK7, EGFR, EGLN3, EPHA10, EPHA8, ERBB2, F2, GSN, HNRNPU, HSPA1A, IFI16, IGF1R, INS, INSR, LRRK2, MAP2K1, NTRK1, NTRK3, PHB1, PHB2, PSME1, PTPN1, RABGAP1L, RACK1, RET, RHOA, RHOC, RHOG, SIPA1L3, STIM1, STX4, TERF2, THBS1, TMEM106B, TXN, XRCC5, XRCC6
Cell death	GO:0008219	42 / 1118	0.30	0.00240	AIFM1, AKAP1, ARF6, ATM, ATP2A1, AXL, BCAP31, BIRC3, CAV1, CIT, CSNK2A1, EGLN3, FKBP8, GHITM, GSN, HK2, HSPA5, IFI16, KRAS, LAMP1, LMBR1L, LRRK2, MARCKS, MDM2, NTRK1, OGT, PARP1, PDE3A, PIGT, PRDX2, RACK1, RHBDD1, RHOA, RHOT2, RMDN3, RPS6, SLC25A6, SNW1, TCTN3, VAPA, VDAC1, VDAC2
Cellular macromolecule catabolic process	GO:0044265	30 / 786	0.30	0.01620	ATM, CALR3, CANX, CCDC47, CLGN, CUL4B, DERL1, EIF4A3, ERLIN2, FBXO2, GET4, GPC1, HSPA1A, HSPA5, KLHL15, LTN1, MDM2, PRKN, PSMD11, RNF43, RNPS1, SEC61B, STT3B, SYVN1, TMEM67, TUT7, UBC, UBQLN2, USP1, ZRANB1
Negative regulation of catalytic activity	GO:0043086	29 / 771	0.30	0.02260	APBA3, BIRC3, C3, C4A, C4B, C5, CAV1, CIT, CSNK2A1, CTSB, DNAJB6, DNAJC3, HNRNPU, HRG, IFI16, INS, ITIH2, ITIH3, LAMP3, LRRK2, MACROH2A1, MAD2L1, MEN1, PRKN, PTPN1, RACK1, TERF2, THBS1, TMED10
Cellular response to cytokine stimulus	GO:0071345	27 / 711	0.30	0.02840	APOB, ATP5F1B, AXL, BIRC3, CAV1, CDC42, GSN, HK2, HNRNPU, HSPA5, IFI16, MYO1C, PHB1, PRKACA, RBMX, RHOA, RIF1, RPL13A, RPL3, STAT1, STX4, SYNCRIP, TFRC, THBS1, TUBA1B, VIM, XRCC5
Regulation of programmed cell death	GO:0043067	56 / 1492	0.29	0.00020	AIFM1, ATM, AXL, BCAP31, BIRC3, C3, CAV1, CSNK2A1, CTSB, DNAJB6, DNAJC3, DNM2, EGFR, EGLN3, FKBP8, FLNA, GHITM, GSN, HRG, HSPA1A, HSPA5, IGF1R, INS, KRAS, LAMP3, LMNA, LRRK2, MAD2L1, MDM2, NTRK1, OGT, PARP1, PDE3A, PHB1, PHB2, PPP1CA, PRDX2, PRKN, PTPN1, RACK1, RET, RHBDD1, RHOA, RNPS1, RPS3A, RPS6, SLC25A5, SLC25A6, STAT1, STX4, SYVN1, TCTN3, TFRC, THBS1, VDAC1, VDAC2
Apoptotic process	GO:0006915	39 / 1041	0.29	0.00420	AIFM1, AKAP1, ARF6, ATM, ATP2A1, AXL, BCAP31, BIRC3, CAV1, CIT, CSNK2A1, EGLN3, FKBP8, GHITM, GSN, HK2, HSPA5, IFI16, KRAS, LMBR1L, MARCKS, MDM2, NTRK1, OGT, PARP1, PDE3A, PIGT, PRDX2, RACK1, RHBDD1, RHOA, RHOT2, RMDN3, RPS6, SLC25A6, SNW1, TCTN3, VDAC1, VDAC2
Programmed cell death	GO:0012501	40 / 1084	0.29	0.00460	AIFM1, AKAP1, ARF6, ATM, ATP2A1, AXL, BCAP31, BIRC3, CAV1, CIT, CSNK2A1, EGLN3, FKBP8, GHITM, GSN, HK2, HSPA5, IFI16, KRAS, LAMP1, LMBR1L, MARCKS, MDM2, NTRK1, OGT, PARP1, PDE3A, PIGT, PRDX2, RACK1, RHBDD1, RHOA, RHOT2, RMDN3, RPS6, SLC25A6, SNW1, TCTN3, VDAC1, VDAC2
Cellular response to oxygen-containing compound	GO:1901701	39 / 1057	0.29	0.00560	AIFM1, ATM, AXL, CAV1, CFTR, CPT1A, CYFIP1, DNM2, EGFR, ESR2, FLNA, GJA1, HSPA5, IGF1R, INS, INSR, LRRK2, MAP1B, MDM2, MEN1, NTRK3, PARP1, PDE3A, PHB2, PRDX1, PRDX2, PRKACA, PRKN, PTCH1, PTPN1, RAB13, RACK1, RET, RHOA, SNW1, SORBS1, STAT1, XRCC5, VIM
Response to organic cyclic compound	GO:0014070	32 / 861	0.29	0.01620	AIFM1, APOB, ASPH, CA9, CAV1, CFTR, CPT1A, DNM2, EGFR, EIF4A3, ESR2, FLNA, HNRNPU, HSPA1A, HSPA5, IGF1R, LRRK2, MAP1B, NTRK3, PAM, PANX1, PARP1, PDE3A, PHB1, PHB2, PRKACA, PRKN, PTCH1, RHOA, STAT1, THBS1, TIPARP
Organelle assembly	GO:0070925	30 / 799	0.29	0.01960	ATG9A, ATP2A2, CENPA, CEP135, DYNC1H1, DYNC2LI1, E2F4, EHD2, FLNA, FLNC, GSN, NUMA1, RAB11A, RAB1A, RAB1B, RAB7A, RHOA, RPL24, RPL6, STX7, TCTN1, TCTN2, TCTN3, TMEM17, TMEM216, TMEM237, TMEM67, TUBB, UBQLN2, XRCC5
Microtubule-based process	GO:0007017	30 / 803	0.29	0.02070	APOB, CCDC8, CDC42, CENPA, CEP135, DOCK7, DYNC1H1, DYNC2LI1, E2F4, FLNA, GJA1, HNRNPU, LMNA, MAD2L1, MAP1B, MREG, NUMA1, RAB11A, RAB1A, RAB21, RHOA, RHOT2, SUN2, TERF2, TUBA1B, TUBB, TUBB2A, TUBB3, TUBB4B, TUBB6
Establishment of localization	GO:0051234	142 / 3946	0.28	2.99e-12	AIFM1, APBA3, APOB, ARF6, ARL5A, ASPH, ATG4C, ATG9A, ATM, ATP2A1, ATP2A2, ATP5F1B, AXL, BCAP31, CA9, CANX, CAV1, CCDC47, CDC42, CENPA, CFTR, CHCHD4, CLTC, COPA, CPT1A, CXADR, DERL1, DNM2, DOCK7, DPP4, DYNC1H1, DYNC2LI1, EGFR, EHD2, EIF4A3, EMC1, EMC9, ERGIC1, ERGIC2, FLNA, GET4, GJA1, GJD3, GSN, H1-5, HK2, HNRNPU, HRG, HSPA1A, HSPA4, HSPA5, IGF1R, INSR, IPO4, LAMP1, LAMP2, LAMP3, LMAN1, LMBR1L, L…
Cellular response to organic substance	GO:0071310	74 / 2019	0.28	1.24e-5	AIFM1, APOB, ARF6, ATM, ATP5F1B, AXL, BIRC3, CAV1, CDC42, CFTR, CPT1A, CTSB, CTSS, CYFIP1, DERL1, DNM2, EGFR, EIF4A3, EMD, EPHA8, ERBB2, ESR2, FKBP8, FLNA, GJA1, GSN, HK2, HNRNPU, HSPA13, HSPA1A, HSPA5, IFI16, IGF1R, INS, INSR, KLHL15, LRRK2, MAP1B, MDM2, MEN1, MYO1C, NTRK1, NTRK3, PARP1, PDE3A, PHB1, PHB2, PPM1A, PRKACA, PRKN, PTCH1, PTPN1, RAB13, RAB35, RACK1, RBMX, RET, RHBDD1, RHOA, RIF1, RPL…
Positive regulation of signal transduction	GO:0009967	55 / 1525	0.28	0.00057	ALKAL2, ATM, AXL, BCAP31, BIRC3, C3, CAV1, CDC42, CSNK2A1, CYFIP1, EGFR, EPHA8, ERBB2, F2, FKBP8, FLNA, GJA1, HSPA1A, IGF1R, INS, INSR, KRAS, LRRC59, LRRK2, MAD2L1, MAP2K1, MEN1, MYO1C, NTRK1, NTRK3, NUMA1, PARP1, PHB1, PHB2, PLEKHA4, PPM1A, PPP1CA, PRDX2, PRKN, PTPN1, RAC1, RACK1, RET, RHOA, RHOC, SMARCA4, SNW1, SORBS1, TERF2IP, TFRC, THBS1, TOR2A, TXN, VAPA, ZRANB1
Proteolysis	GO:0006508	45 / 1247	0.28	0.00290	ASPH, ATG4C, BLMH, C3, CALR3, CANX, CCDC47, CLGN, COPS7A, CTSB, CTSS, CUL4B, DERL1, DNAJC3, DPP4, ERLIN2, F2, FBXO2, GET4, HSPA5, IFI16, KLHL15, LTN1, MDM2, NAALADL1, OGT, PARP1, PRKN, PSMD11, PTCH1, RBMX, RET, RHBDD1, RNF123, RNF43, SEC61B, STOML2, STT3B, SYVN1, TMEM67, TOR1A, UBC, UBQLN2, USP1, ZRANB1
Organonitrogen compound catabolic process	GO:1901565	40 / 1113	0.28	0.00720	ALDH7A1, APOB, ATM, BLMH, CALR3, CANX, CCDC47, CEMIP, CLGN, CTSB, CTSS, CUL4B, DERL1, DNAJC3, ERLIN2, FBXO2, GET4, GPC1, HSPA5, KLHL15, LAMP2, LTN1, MDM2, NAALADL1, PRKN, PSMD11, RAB7A, RHBDD1, RNF123, RNF43, SEC61B, STT3B, SYVN1, TMEM106B, TMEM67, TOR1A, UBC, UBQLN2, USP1, ZRANB1
Regulation of cell migration	GO:0030334	34 / 927	0.28	0.01390	ARF6, ATM, ATP5F1B, C5, CAV1, CEMIP, DOCK7, DPP4, EGFR, FLNA, GJA1, HRG, HSPA5, IGF1R, INS, INSR, LMNA, MYO1C, NTRK3, OGT, RAB11A, RAC1, RAC2, RACK1, RET, RHOA, RHOC, RHOD, RHOG, RHOJ, RRAS2, STX4, SUN2, THBS1
Regulation of transferase activity	GO:0051338	33 / 912	0.28	0.01940	ALKAL2, AXL, CAV1, CDC42, CEMIP, DIRAS3, EGFR, EPHA10, EPHA8, ERBB2, F2, HNRNPU, IGF1R, INS, INSR, LRRK2, MACROH2A1, MAD2L1, MAP2K1, MEN1, NTRK1, NTRK3, PHB1, PHB2, PRKN, PTPN1, RACK1, RET, RHOA, THBS1, TXN, XRCC5, XRCC6
Response to cytokine	GO:0034097	29 / 804	0.28	0.03670	APOB, ATP5F1B, AXL, BIRC3, CAV1, CDC42, DDOST, GSN, HK2, HNRNPU, HSPA5, IFI16, LAMP3, MYO1C, PHB1, PRKACA, RBMX, RHOA, RIF1, RPL13A, RPL3, STAT1, STX4, SYNCRIP, TFRC, THBS1, TUBA1B, VIM, XRCC5
Macromolecule biosynthetic process	GO:0009059	49 / 1394	0.27	0.00260	APOB, B3GAT1, B3GNT3, CEMIP, DDOST, EEF2, EIF4A1, EIF4G1, FAAP20, GALNT2, GTF2IRD1, GXYLT1, H4C1, LTN1, MAGT1, OGT, OST4, PARP1, PHB1, PIGT, PPM1A, RACK1, RBMX, RNPS1, RPL13A, RPL14, RPL24, RPL28, RPL3, RPL4, RPL6, RPL7, RPL7A, RPN1, RPN2, RPS13, RPS17, RPS3A, RPS6, RPS8, RRBP1, SMARCA4, STT3A, STT3B, SUPT16H, TERF2, TERF2IP, UGDH, USP1
Response to endogenous stimulus	GO:0009719	48 / 1363	0.27	0.00290	AIFM1, APOB, ARF6, CAV1, CFTR, CTSB, CTSS, CYFIP1, DNM2, EGFR, EIF4A3, EPHA8, ERBB2, ESR2, FKBP8, FLNA, GJA1, HADHA, HNRNPU, HSPA1A, HSPA5, IGF1R, INS, INSR, LRRK2, MAP1B, MDM2, MEN1, NTRK1, NTRK3, OGT, OXCT1, PAM, PARP1, PDE3A, PHB1, PHB2, PPM1A, PRKACA, PRKN, PTPN1, RAB13, RAB35, RHOA, SORBS1, STAT1, THBS1, VIM
Organonitrogen compound biosynthetic process	GO:1901566	47 / 1338	0.27	0.00360	AK2, ALDH7A1, APOB, ATP5F1B, B3GAT1, B3GNT3, CEMIP, CEPT1, DDOST, DHFR2, EEF2, EIF4A1, EIF4G1, ELOVL5, GALNT2, GXYLT1, LTN1, MAGT1, NDUFV1, OGT, OST4, PAM, PIGT, PPM1A, RACK1, RPL13A, RPL14, RPL24, RPL28, RPL3, RPL4, RPL6, RPL7, RPL7A, RPN1, RPN2, RPS13, RPS17, RPS3A, RPS6, RPS8, RRBP1, STOML2, STT3A, STT3B, UGDH, VAPA
Regulation of phosphorylation	GO:0042325	44 / 1251	0.27	0.00560	ALKAL2, ATM, AXL, C3, CAV1, CDC42, CEMIP, DIRAS3, DNAJC3, DOCK7, EGFR, EIF4G1, EPHA10, EPHA8, ERBB2, F2, FKBP8, HNRNPU, HRG, IGF1R, INS, INSR, KRAS, LRRK2, MACROH2A1, MAP2K1, MEN1, NTRK1, NTRK3, OGT, PHB1, PHB2, PRKN, PTPN1, RAC1, RACK1, RET, RHOA, TERF2IP, TFRC, THBS1, TXN, XRCC5, XRCC6
Cell migration	GO:0016477	32 / 903	0.27	0.02880	ATP5F1B, AXL, C5, CDC42, CXADR, DPP4, EGFR, EPHA8, FLNA, GPC1, HSD3B7, LRRK2, MAP1B, NTRK3, PEAK1, PHB2, RAB13, RAB1A, RAC1, RET, RHOA, RHOC, RHOD, RHOF, RHOG, RND2, RRAS2, SUN2, THBS1, TOR1A, TUBB2A, ZRANB1
Cellular component organization or biogenesis	GO:0071840	194 / 5639	0.26	5.03e-17	AIFM1, APOB, ARF6, ARHGEF4, ATG9A, ATM, ATP2A1, ATP2A2, BCAP31, BRWD1, C3, CAV1, CBX3, CCDC47, CCDC8, CDC42, CENPA, CEP135, CHCHD3, CHCHD4, CIT, CLGN, CLTC, COPS7A, CTSS, CUL4B, CXADR, CYFIP1, DIRAS3, DNAJB6, DNM2, DOCK7, DOT1L, DPP4, DYNC1H1, DYNC2LI1, E2F4, EGFR, EHD2, EIF4A3, EMC1, EMC9, EMD, EPHA10, EPHA8, ERBB2, FLNA, FLNC, GET4, GHITM, GJA1, GJD3, GPC1, GSN, H1-0, H1-2, H1-3, H1-4, H1-5, H2…
Cellular component organization	GO:0016043	187 / 5436	0.26	3.79e-16	AIFM1, APOB, ARF6, ARHGEF4, ATG9A, ATM, ATP2A1, ATP2A2, BCAP31, BRWD1, C3, CAV1, CBX3, CCDC47, CCDC8, CDC42, CENPA, CEP135, CHCHD3, CHCHD4, CIT, CLGN, CLTC, COPS7A, CTSS, CUL4B, CXADR, CYFIP1, DIRAS3, DNAJB6, DNM2, DOCK7, DOT1L, DPP4, DYNC1H1, DYNC2LI1, E2F4, EGFR, EHD2, EMC1, EMC9, EMD, EPHA10, EPHA8, ERBB2, FLNA, FLNC, GET4, GHITM, GJA1, GJD3, GPC1, GSN, H1-0, H1-2, H1-3, H1-4, H1-5, H2AX, H2BC…
Localization	GO:0051179	156 / 4512	0.26	1.67e-12	AIFM1, APBA3, APOB, ARF6, ARL5A, ASPH, ATG4C, ATG9A, ATM, ATP2A1, ATP2A2, ATP5F1B, AXL, BCAP31, CA9, CANX, CAV1, CCDC47, CDC42, CENPA, CFTR, CHCHD4, CLTC, COPA, CPT1A, CXADR, DERL1, DNAJB6, DNM2, DOCK7, DPP4, DYNC1H1, DYNC2LI1, EGFR, EHD2, EIF4A3, EMC1, EMC9, ERGIC1, ERGIC2, FLNA, GET4, GJA1, GJD3, GSN, H1-5, H3-3A, H4C1, HK2, HNRNPU, HRG, HSPA1A, HSPA4, HSPA5, IGF1R, INSR, IPO4, LAMP1, LAMP2, LA…
Transport	GO:0006810	130 / 3785	0.26	1.79e-9	AIFM1, APBA3, APOB, ARF6, ARL5A, ASPH, ATG4C, ATG9A, ATP2A1, ATP2A2, ATP5F1B, AXL, BCAP31, CA9, CANX, CAV1, CDC42, CFTR, CHCHD4, CLTC, COPA, CPT1A, CXADR, DERL1, DNM2, DOCK7, DPP4, DYNC1H1, DYNC2LI1, EGFR, EHD2, EIF4A3, ERGIC1, ERGIC2, FLNA, GET4, GJA1, GJD3, GSN, HK2, HNRNPU, HRG, HSPA1A, HSPA4, HSPA5, IGF1R, INSR, IPO4, LAMP1, LAMP2, LMAN1, LMBR1L, LMNA, LMNB1, LMNB2, LRRK2, MAGT1, MAMDC4, MAP1…
Response to stress	GO:0006950	116 / 3358	0.26	2.87e-8	AIFM1, AKAP1, ATM, ATP2A1, ATP2A2, AXL, BCAP31, C3, C4A, C4B, C5, CA9, CALR3, CANX, CAV1, CBX3, CCDC47, CDC42, CFTR, CLGN, CUL4B, CXADR, DERL1, DNAJC3, DOT1L, DPP4, EGFR, EGLN3, EIF4G1, ERBB2, ERLIN2, F2, FAAP20, FBXO2, FLNA, GET4, GPX8, GSN, H2AX, H2BC21, H2BC8, HK2, HLA-C, HNRNPM, HP1BP3, HRG, HSPA13, HSPA1A, HSPA4, HSPA5, IFI16, IGF1R, INS, KLHL15, LAMP2, LMAN1, LMNA, LNPK, LRRK2, MAP1B, MAP2K…
Cellular response to chemical stimulus	GO:0070887	90 / 2609	0.26	5.27e-6	AIFM1, APOB, ARF6, ASPH, ATM, ATP2A2, ATP5F1B, AXL, BIRC3, C5, CAV1, CDC42, CFTR, CPT1A, CTSB, CTSS, CXADR, CYFIP1, CYP2C9, DERL1, DNM2, EGFR, EGLN3, EIF4A3, EMD, EPHA8, ERBB2, ESR2, FKBP8, FLNA, GJA1, GPX8, GSN, HK2, HNRNPU, HP1BP3, HSD3B7, HSPA13, HSPA1A, HSPA5, IFI16, IGF1R, INS, INSR, KLHL15, LMNA, LRRK2, MAP1B, MDM2, MEN1, MYO1C, NCEH1, NTRK1, NTRK3, PARP1, PDE3A, PHB1, PHB2, PPM1A, PRDX1, P…
Regulation of protein metabolic process	GO:0051246	90 / 2622	0.26	6.39e-6	AIFM1, ALKAL2, ASPH, ATM, BCAP31, BIRC3, C3, C4A, C4B, C5, CAV1, CEMIP, COPS7A, CSNK2A1, CTSB, CUL4B, CYFIP1, DERL1, DIRAS3, DNAJB6, DNAJC1, DNAJC3, DOCK7, EEF2, EGFR, EGLN3, EIF4A1, EIF4A3, EIF4G1, ERBB2, F2, FBXO2, FKBP8, FLNA, GSN, H1-5, HNRNPU, HRG, HSPA1A, HSPA5, IFI16, INS, INSR, ITIH2, ITIH3, KRAS, LAMP3, LMNA, LRRK2, MACROH2A1, MAD2L1, MAP2K1, MDM2, MEN1, MYO1C, NTRK1, NTRK3, OGT, PHB1, P…
Positive regulation of cell communication	GO:0010647	58 / 1693	0.26	0.00110	ALKAL2, ATM, AXL, BCAP31, BIRC3, C3, CAV1, CDC42, CFTR, CSNK2A1, CYFIP1, EGFR, EPHA8, ERBB2, F2, FKBP8, FLNA, GJA1, HSPA1A, IGF1R, INS, INSR, KRAS, LRRC59, LRRK2, MAD2L1, MAP2K1, MEN1, MYO1C, NTRK1, NTRK3, NUMA1, OXCT1, PARP1, PHB1, PHB2, PLEKHA4, PPM1A, PPP1CA, PRDX2, PRKN, PTPN1, RAC1, RACK1, RET, RHOA, RHOC, SMARCA4, SNW1, SORBS1, STX4, TERF2IP, TFRC, THBS1, TOR2A, TXN, VAPA, ZRANB1
Biological process involved in interspecies interaction between organisms	GO:0044419	52 / 1490	0.26	0.00190	AKAP1, APOB, AXL, C3, C4A, C4B, C5, CAV1, CDC42, CTSB, CXADR, DNAJC3, DPP4, EGFR, F2, GSN, H2BC21, H2BC8, HLA-C, HRG, HSPA1A, IFI16, INSR, LAMP1, MYO1C, PHB1, PHB2, PRDX1, PRDX2, PRKN, RAB1A, RAB5A, RAB7A, RAB9A, RHOA, RPL13A, SLC1A5, SLFN11, SMARCA4, SNW1, STAT1, STOM, STX4, SYNCRIP, TFRC, TOR2A, TUBB, TUBB4B, VAPA, VIM, XRCC5, XRCC6
Response to oxygen-containing compound	GO:1901700	53 / 1547	0.26	0.00240	AIFM1, APOB, ASPH, ATM, AXL, CA9, CAV1, CFTR, CPT1A, CYFIP1, DNM2, EGFR, EIF4G1, ESR2, FLNA, GJA1, GJD3, HADHA, HSPA5, IGF1R, INS, INSR, LRRK2, MAP1B, MDM2, MEN1, NTRK1, NTRK3, OGT, OXCT1, PAM, PANX1, PARP1, PDE3A, PHB2, PRDX1, PRDX2, PRKACA, PRKN, PTCH1, PTPN1, RAB13, RACK1, RET, RHOA, SNW1, SORBS1, STAT1, TFRC, THBS1, TXN, VIM, XRCC5
Protein-containing complex assembly	GO:0065003	45 / 1303	0.26	0.00660	AIFM1, APOB, CENPA, CHCHD4, CLGN, CLTC, COPS7A, EGFR, GSN, H1-0, H1-2, H1-3, H1-4, H1-5, H2AX, H2BC14, H2BC21, H2BC8, H3-3A, H4C1, HP1BP3, HSCB, HSPA1A, HSPA4, LRRK2, MACROH2A1, MACROH2A2, MDM2, PRKACA, PRKN, PSMD11, RAC1, RBMX, RPL24, RPL6, SLC1A5, SLC25A46, SMARCA4, STOML2, STX4, SUPT16H, TLN1, TMED10, UGDH, XRCC5
Cell cycle	GO:0007049	43 / 1246	0.26	0.00900	ARF6, ATM, CENPA, CEP135, CIT, CLTC, CSNK2A1, CUL4B, DNM2, DYNC1H1, E2F4, FLNA, GJA1, H2AX, HNRNPU, LMNA, MAD2L1, MAPK6, MDM2, MEN1, NCAPD3, NUMA1, PHB2, PPP1CA, PPP1CB, PPP1CC, RAB11A, RAB35, RACK1, RHOA, RHOC, RIF1, RPL24, RPS6, SEPTIN9, SUN2, TERF2, TUBA1B, TUBB, TUBB2A, TUBB3, TUBB4B, TUBB6
Negative regulation of signal transduction	GO:0009968	43 / 1252	0.26	0.00980	ATM, CAV1, CIT, CSNK2A1, DNM2, EGFR, EIF4A3, EMD, GHITM, GPC1, HRG, HSPA1A, HSPA5, IGF1R, INS, LMBR1L, LMNA, LRRK2, MAD2L1BP, MDM2, MEN1, OGT, PDE3A, PHB1, PHB2, PPM1A, PRDX2, PRKACA, PRKN, PTCH1, PTPN1, RAB7A, RACK1, RHOA, RNF43, SLC25A5, SLC25A6, SMARCA4, STAT1, SYVN1, THBS1, TRIM67, VDAC2
Regulation of cell cycle	GO:0051726	38 / 1108	0.26	0.01960	ATM, BIRC3, CCDC8, CDC42, CIT, CLTC, CSNK2A1, CUL4B, DIRAS3, DOT1L, DYNC1H1, EGFR, EIF4G1, H2AX, HNRNPU, HSPA1A, IGF1R, INS, INSR, MACROH2A1, MAD2L1, MAD2L1BP, MDM2, MEN1, NUMA1, PDE3A, PHB2, PPM1A, PRKACA, PSME1, PTCH1, RAB11A, RACK1, RHOA, SMARCA4, SLFN11, TERF2, TMEM67
Negative regulation of gene expression	GO:0010629	31 / 899	0.26	0.04660	ATM, AXL, CBX3, DOT1L, EIF4A3, EIF4G1, F2, H1-0, H3-3A, HSPA1A, INS, LMNA, LMNB1, LMNB2, LRRK2, MACROH2A1, MACROH2A2, NUP155, PRKN, RAC1, RACK1, RBMX, RIF1, RNPS1, RPL13A, RPS13, SYNCRIP, TERF2, THBS1, TIPARP, TUT7
Cellular macromolecule metabolic process	GO:0044260	85 / 2512	0.25	2.65e-5	APOB, ATM, B3GAT1, B3GNT3, CALR3, CANX, CCDC47, CLGN, CUL4B, DDOST, DERL1, DOT1L, EEF2, EIF4A1, EIF4A3, EIF4G1, ERLIN2, FAAP20, FBXO2, GALNT2, GET4, GPC1, GXYLT1, H1-2, H1-3, H1-4, H2AX, HSPA1A, HSPA5, KLHL15, LTN1, MAGT1, MDM2, MEN1, OGT, ORC3, OST4, PARP1, PHB1, PIGT, PPM1A, PPP1CA, PPP1CB, PPP1CC, PRKN, PSMD11, RACK1, RIF1, RNF43, RNPS1, RPL13A, RPL14, RPL24, RPL28, RPL3, RPL4, RPL6, RPL7, RPL…
Positive regulation of response to stimulus	GO:0048584	72 / 2131	0.25	0.00021	ALKAL2, ATM, AXL, BCAP31, BIRC3, C3, C4A, C4B, C5, CAV1, CDC42, CSNK2A1, CYFIP1, EGFR, EPHA8, ERBB2, F2, FKBP8, FLNA, GJA1, H2AX, HRG, HSPA1A, IFI16, IGF1R, INS, INSR, KRAS, LAMP1, LRRC59, LRRK2, MACROH2A1, MAD2L1, MAP2K1, MEN1, MYO1C, NTRK1, NTRK3, NUMA1, PARP1, PHB1, PHB2, PLEKHA4, PPM1A, PPP1CA, PRDX2, PRKN, PTPN1, RAC1, RAC2, RACK1, RET, RHOA, RHOC, RIF1, SMARCA4, SNW1, SORBS1, STOML2, STX4, …
Catabolic process	GO:0009056	67 / 1976	0.25	0.00040	ADPGK, ALDH7A1, APOB, ATG4C, ATG9A, ATM, ATP2A2, B3GAT1, BLMH, CALR3, CANX, CCDC47, CEMIP, CLGN, CLTC, CPT1A, CTSB, CTSS, CUL4B, CYP2C9, DERL1, DNAJC3, EIF4A3, ERLIN2, FBXO2, GET4, GPC1, HADHA, HK2, HSD17B11, HSPA1A, HSPA5, IFI16, KLHL15, LAMP2, LRRK2, LTN1, MDM2, NAALADL1, NCEH1, OGT, OXCT1, PHB2, PON2, PRDX1, PRDX2, PRKN, PSMD11, RAB1A, RAB1B, RAB7A, RHBDD1, RNF123, RNF43, RNPS1, SEC61B, SLC25A…
Regulation of intracellular signal transduction	GO:1902531	59 / 1726	0.25	0.00100	ALKAL2, ARF6, ARHGEF4, ATM, AXL, BCAP31, BIRC3, CAV1, CDC42, CIT, DNM2, EGFR, EPHA8, ERBB2, F2, FLNA, GJA1, HSPA1A, IGF1R, INS, INSR, KRAS, LRRC59, LRRK2, MAD2L1, MAD2L1BP, MAP2K1, MDM2, MEN1, NTRK1, NTRK3, OGT, PARP1, PDE3A, PHB1, PHB2, PPM1A, PRDX1, PRDX2, PRKN, PTPN1, RAC1, RACK1, RET, RHOA, RHOC, RHOD, RHOF, SIPA1L3, STAT1, SYVN1, TERF2IP, TFRC, THBS1, TOR2A, TRIM67, TXN, VAPA, VDAC2
Positive regulation of signaling	GO:0023056	58 / 1698	0.25	0.00120	ALKAL2, ATM, AXL, BCAP31, BIRC3, C3, CAV1, CDC42, CFTR, CSNK2A1, CYFIP1, EGFR, EPHA8, ERBB2, F2, FKBP8, FLNA, GJA1, HSPA1A, IGF1R, INS, INSR, KRAS, LRRC59, LRRK2, MAD2L1, MAP2K1, MEN1, MYO1C, NTRK1, NTRK3, NUMA1, OXCT1, PARP1, PHB1, PHB2, PLEKHA4, PPM1A, PPP1CA, PRDX2, PRKN, PTPN1, RAC1, RACK1, RET, RHOA, RHOC, SMARCA4, SNW1, SORBS1, STX4, TERF2IP, TFRC, THBS1, TOR2A, TXN, VAPA, ZRANB1
Regulation of locomotion	GO:0040012	35 / 1032	0.25	0.03400	ARF6, ATM, ATP5F1B, C5, CAV1, CEMIP, DOCK7, DPP4, EGFR, FLNA, GJA1, HRG, HSPA5, IGF1R, INS, INSR, LMNA, LRRK2, MYO1C, NTRK3, OGT, RAB11A, RAC1, RAC2, RACK1, RET, RHOA, RHOC, RHOD, RHOG, RHOJ, RRAS2, STX4, SUN2, THBS1
Negative regulation of response to stimulus	GO:0048585	53 / 1612	0.24	0.00560	ATM, C5, CAV1, CIT, CSNK2A1, DNM2, DPP4, EGFR, EIF4A3, EMD, F2, GHITM, GPC1, HRG, HSPA1A, HSPA5, IFI16, IGF1R, INS, KLHL15, LMBR1L, LMNA, LRRK2, MACROH2A1, MAD2L1BP, MDM2, MEN1, OGT, PDE3A, PHB1, PHB2, PPM1A, PRDX2, PRKACA, PRKN, PTCH1, PTPN1, RAB7A, RACK1, RHBDF2, RHOA, RIF1, RNF43, SLC25A5, SLC25A6, SMARCA4, STAT1, SYVN1, TERF2, THBS1, TRIM67, TXN, VDAC2
Cellular catabolic process	GO:0044248	53 / 1620	0.24	0.00620	APOB, ATG4C, ATG9A, ATM, ATP2A2, BLMH, CALR3, CANX, CCDC47, CLGN, CLTC, CPT1A, CUL4B, CYP2C9, DERL1, EIF4A3, ERLIN2, FBXO2, GET4, GPC1, HADHA, HSPA1A, HSPA5, IFI16, KLHL15, LAMP2, LRRK2, LTN1, MDM2, NAALADL1, OGT, OXCT1, PHB2, PON2, PRDX1, PRDX2, PRKN, PSMD11, RAB1A, RAB1B, RAB7A, RNF43, RNPS1, SEC61B, SLC25A46, STT3B, SYVN1, TMEM67, TUT7, UBC, UBQLN2, USP1, ZRANB1
Protein-containing complex organization	GO:0043933	48 / 1465	0.24	0.01120	AIFM1, APOB, ATP2A2, CENPA, CHCHD4, CLGN, CLTC, COPS7A, EGFR, GSN, H1-0, H1-2, H1-3, H1-4, H1-5, H2AX, H2BC14, H2BC21, H2BC8, H3-3A, H4C1, HP1BP3, HSCB, HSPA1A, HSPA4, LAMP2, LRRK2, MACROH2A1, MACROH2A2, MDM2, PPP1CA, PRKACA, PRKN, PSMD11, RAC1, RBMX, RPL24, RPL6, SLC1A5, SLC25A46, SMARCA4, STOML2, STX4, SUPT16H, TLN1, TMED10, UGDH, XRCC5
Negative regulation of signaling	GO:0023057	45 / 1354	0.24	0.01280	ATM, CAV1, CIT, CSNK2A1, DNM2, EGFR, EIF4A3, EMD, GHITM, GJA1, GJD3, GPC1, HRG, HSPA1A, HSPA5, IGF1R, INS, LMBR1L, LMNA, LRRK2, MAD2L1BP, MDM2, MEN1, OGT, PDE3A, PHB1, PHB2, PPM1A, PRDX2, PRKACA, PRKN, PTCH1, PTPN1, RAB7A, RACK1, RHOA, RNF43, SLC25A5, SLC25A6, SMARCA4, STAT1, SYVN1, THBS1, TRIM67, VDAC2
Regulation of phosphate metabolic process	GO:0019220	46 / 1405	0.24	0.01460	ALKAL2, ATM, AXL, C3, CAV1, CDC42, CEMIP, DIRAS3, DNAJC3, DOCK7, EGFR, EIF4G1, EPHA10, EPHA8, ERBB2, F2, FKBP8, HNRNPU, HRG, IGF1R, INS, INSR, KRAS, LRRK2, MACROH2A1, MAP2K1, MEN1, NTRK1, NTRK3, OGT, PARP1, PHB1, PHB2, PRKN, PTPN1, RAC1, RACK1, RET, RHOA, STOML2, TERF2IP, TFRC, THBS1, TXN, XRCC5, XRCC6
Regulation of response to stress	GO:0080134	45 / 1373	0.24	0.01620	ATM, BCAP31, BIRC3, C3, CAV1, DNAJB6, EGFR, EIF4G1, F2, FLNA, H2AX, HRG, HSPA1A, HSPA5, IFI16, IGF1R, INS, KLHL15, LAMP1, LMNA, LRRK2, MACROH2A1, MAP2K1, MDM2, MEN1, PARP1, PRDX1, PRDX2, PRKN, PTPN1, RACK1, RHBDF2, RIF1, SMARCA4, STAT1, SYVN1, TERF2, TERF2IP, THBS1, TXN, UBQLN2, USP1, VDAC1, XRCC5, XRCC6
Regulation of protein phosphorylation	GO:0001932	37 / 1108	0.24	0.03210	ALKAL2, ATM, C3, CAV1, CEMIP, DIRAS3, DNAJC3, DOCK7, EGFR, EIF4G1, ERBB2, F2, FKBP8, HRG, INS, INSR, KRAS, LRRK2, MACROH2A1, MAP2K1, MEN1, NTRK1, NTRK3, PHB1, PHB2, PRKN, PTPN1, RAC1, RACK1, RET, RHOA, TERF2IP, TFRC, THBS1, TXN, XRCC5, XRCC6
Developmental process involved in reproduction	GO:0003006	34 / 1023	0.24	0.04950	APOB, ATM, AXL, BCAP31, BIRC3, C3, CALR3, CFTR, CTSB, DNAJB6, DNM2, EGFR, FNDC3A, GJA1, H2AX, H3-3A, HSPA5, INSR, LRRK2, MAP2K1, MEN1, NTRK1, PANX1, PDE3A, PHB2, PRKACA, PTCH1, RAB13, RHBDD1, RPS6, RTCB, TIPARP, TUT7, ZNF296
Response to chemical	GO:0042221	130 / 4010	0.23	6.39e-8	AIFM1, APOB, ARF6, ASPH, ATM, ATP2A2, ATP5F1B, AXL, BIRC3, BLMH, C4B, C5, CA9, CALR3, CANX, CAV1, CCDC47, CDC42, CFTR, CLGN, CPT1A, CTSB, CTSS, CXADR, CYFIP1, CYP2C9, DDOST, DERL1, DNAJC3, DNM2, DPP4, EGFR, EGLN3, EIF4A3, EIF4G1, EMD, EPHA10, EPHA8, ERBB2, ERLIN2, ESR2, FBXO2, FKBP8, FLNA, GET4, GJA1, GJD3, GPX8, GSN, HADHA, HK2, HNRNPU, HP1BP3, HRG, HSD3B7, HSPA13, HSPA1A, HSPA4, HSPA5, IFI16, I…
Protein metabolic process	GO:0019538	126 / 3910	0.23	1.93e-7	APOB, ASPH, ATG4C, ATM, AXL, B3GAT1, B3GNT3, BIRC3, BLMH, C3, CALR3, CANX, CAV1, CCDC47, CDC42, CHCHD4, CIT, CLGN, COPS7A, CSNK2A1, CTSB, CTSS, CUL4B, DDOST, DERL1, DNAJB11, DNAJC3, DOT1L, DPP4, DTX2, EEF2, EGFR, EGLN3, EIF4A1, EIF4G1, EPHA10, EPHA8, ERBB2, ERLIN2, F2, FAAP20, FBXO2, FLNA, GALNT2, GET4, GPC1, GSN, GXYLT1, H1-2, H1-3, H1-4, H3-3A, HSPA5, IFI16, IGF1R, INSR, KLHL15, LAMP2, LMO7, LR…
Regulation of developmental process	GO:0050793	81 / 2492	0.23	0.00019	AGGF1, APOB, ARF6, AXL, BRWD1, C3, C5, CAV1, CDC42, CFTR, CXADR, CYFIP1, DNAJB11, DNM2, DOCK7, EGFR, EHD2, EIF4G1, ERBB2, F2, FLNA, GJA1, GPC1, H4C1, HK2, HNRNPU, HRG, HSPA1A, IGF1R, INS, INSR, KRAS, LNPK, LRRK2, MACROH2A1, MACROH2A2, MAP1B, MAP2K1, MAPK6, MDM2, MEN1, NTRK1, NTRK3, NUMA1, OGT, PARP1, PDE3A, PDLIM7, PHB2, PLEKHA4, PPP1CC, PRDX2, PRKACA, PRKN, PTCH1, RAB21, RAC1, RAC2, RAC3, RACK1,…
Cell development	GO:0048468	55 / 1719	0.23	0.00760	ATM, ATP2A2, AXL, C3, CDC42, CFTR, CUL4B, CXADR, CYFIP1, DNM2, DOCK7, E2F4, EPHA10, EPHA8, ERBB2, FLNA, FLNC, FNDC3A, H3-3A, HNRNPU, IGF1R, KRAS, LMNA, LRRK2, MAP1B, MEN1, NTRK1, PANX1, PDE3A, PEAK1, PRKACA, PTCH1, RAB11A, RAB13, RAB1A, RAB35, RAC1, RAC2, RAC3, RET, RHOA, RHOG, RND2, RPL24, RPS6, SIPA1L3, SLC25A46, TCTN1, TMEM106B, TOR1A, TUBB3, TUT7, UGDH, VAPA, VIM
Positive regulation of multicellular organismal process	GO:0051240	49 / 1505	0.23	0.01120	AGGF1, ATP2A1, ATP2A2, AXL, C3, C5, CAV1, CFTR, CYFIP1, DYNC1H1, F2, GJA1, HK2, HRG, HSPA1A, IFI16, IGF1R, INS, KRAS, LRRK2, MACROH2A1, MACROH2A2, MAP1B, MAP2K1, NTRK1, NUMA1, OGT, PANX1, PARP1, PHB1, PPP1CC, PRDX2, RAB1A, RAB21, RACK1, RET, RHOA, RIF1, RND2, SMARCA4, SNW1, STAT1, STIM1, STOML2, TFRC, THBS1, TMED10, XRCC5, XRCC6
Regulation of protein modification process	GO:0031399	50 / 1560	0.23	0.01300	ALKAL2, ATM, BIRC3, C3, CAV1, CEMIP, COPS7A, DERL1, DIRAS3, DNAJC3, DOCK7, EGFR, EIF4G1, ERBB2, F2, FBXO2, FKBP8, H1-5, HRG, HSPA1A, HSPA5, INS, INSR, KRAS, LMNA, LRRK2, MACROH2A1, MAD2L1, MAP2K1, MEN1, MYO1C, NTRK1, NTRK3, OGT, PHB1, PHB2, PRKN, PTPN1, RAC1, RACK1, RET, RHOA, RIF1, SNW1, TERF2IP, TFRC, THBS1, TXN, XRCC5, XRCC6
Negative regulation of cell communication	GO:0010648	44 / 1348	0.23	0.01930	ATM, CAV1, CIT, CSNK2A1, DNM2, EGFR, EIF4A3, EMD, GHITM, GJA1, GPC1, HRG, HSPA1A, HSPA5, IGF1R, INS, LMBR1L, LMNA, LRRK2, MAD2L1BP, MDM2, MEN1, OGT, PDE3A, PHB1, PHB2, PPM1A, PRDX2, PRKACA, PRKN, PTCH1, PTPN1, RAB7A, RACK1, RHOA, RNF43, SLC25A5, SLC25A6, SMARCA4, STAT1, SYVN1, THBS1, TRIM67, VDAC2
Homeostatic process	GO:0042592	45 / 1406	0.23	0.02310	APOB, ASPH, ATP2A1, ATP2A2, ATP5F1B, AXL, BCAP31, CAV1, CCDC47, CFTR, CXADR, E2F4, EIF4G1, F2, GJA1, HK2, HSCB, IGF1R, INS, INSR, KRAS, LAMP2, LRRK2, MEN1, PRDX1, PRDX2, PRKACA, PRKN, PTCH1, RAB7A, RAC3, RACK1, RHOT2, RMDN3, RPS17, RPS6, SLC25A46, SLC25A5, STAT1, STIM1, STOML2, TFRC, TMEM106B, TOR2A, TXN
Negative regulation of molecular function	GO:0044092	37 / 1143	0.23	0.04870	APBA3, ATP2A2, BIRC3, C3, C4A, C4B, C5, CAV1, CIT, CSNK2A1, CTSB, DNAJB6, DNAJC3, EIF4A3, ESR2, FLNA, HNRNPU, HRG, IFI16, INS, ITIH2, ITIH3, LAMP3, LRRK2, MACROH2A1, MAD2L1, MEN1, PHB2, PPP1CA, PRDX2, PRKN, PTCH1, PTPN1, RACK1, TERF2, THBS1, TMED10
Regulation of molecular function	GO:0065009	98 / 3085	0.22	3.96e-5	AIFM1, ALKAL2, APBA3, ARHGEF4, ASPH, ATP2A1, ATP2A2, AXL, BCAP31, BIRC3, C3, C4A, C4B, C5, CALML5, CAV1, CDC42, CEMIP, CFTR, CIT, CSNK2A1, CTSB, CTSS, DDOST, DERL1, DIRAS3, DNAJB11, DNAJB6, DNAJC3, DNM2, DOCK7, DOT1L, EGFR, EGLN3, EIF4A3, EIF4G1, EPHA10, EPHA8, ERBB2, ESR2, F2, FLNA, GSN, H1-0, HNRNPU, HRG, HSPA1A, IFI16, IGF1R, INS, INSR, ITIH2, ITIH3, LAMP3, LRRK2, MACROH2A1, MAD2L1, MAP2K1, ME…
Regulation of catalytic activity	GO:0050790	75 / 2370	0.22	0.00088	AIFM1, ALKAL2, APBA3, ARHGEF4, ASPH, AXL, BCAP31, BIRC3, C3, C4A, C4B, C5, CALML5, CAV1, CDC42, CEMIP, CIT, CSNK2A1, CTSB, DDOST, DIRAS3, DNAJB6, DNAJC3, DOCK7, EGFR, EGLN3, EPHA10, EPHA8, ERBB2, F2, GSN, HNRNPU, HRG, HSPA1A, IFI16, IGF1R, INS, INSR, ITIH2, ITIH3, LAMP3, LRRK2, MACROH2A1, MAD2L1, MAP2K1, MEN1, NTRK1, NTRK3, PARP1, PDE3A, PHB1, PHB2, PRKN, PSME1, PTPN1, RABGAP1L, RAC2, RACK1, RET,…
Regulation of signal transduction	GO:0009966	92 / 2978	0.21	0.00023	ALKAL2, ARF6, ARHGEF4, ATM, AXL, BCAP31, BIRC3, C3, CAV1, CDC42, CIT, CSNK2A1, CYFIP1, DNM2, DOT1L, EGFR, EIF4A3, EMD, EPHA8, ERBB2, ESR2, F2, FKBP8, FLNA, GHITM, GJA1, GPC1, HRG, HSPA1A, HSPA5, IGF1R, INS, INSR, KRAS, LMBR1L, LMNA, LRRC59, LRRK2, MAD2L1, MAD2L1BP, MAP2K1, MDM2, MEN1, MYO1C, NTRK1, NTRK3, NUMA1, OGT, PARP1, PDE3A, PHB1, PHB2, PLEKHA4, PPM1A, PPP1CA, PRDX1, PRDX2, PRKACA, PRKN, PT…
Immune system process	GO:0002376	65 / 2121	0.21	0.00620	AKAP1, ATM, AXL, C3, C4A, C4B, C5, CAV1, CDC42, CTSS, CXADR, DDOST, DNM2, DPP4, EEF2, ERBB2, F2, FLNA, GSN, H2BC21, H2BC8, HLA-C, HRG, HSCB, HSD3B7, IFI16, IGF1R, INS, LAMP3, LMBR1L, MAP2K1, MYO1C, NTRK1, OGT, PARP1, PHB1, PHB2, PRDX1, PRDX2, PSME1, RAB35, RAB3B, RAB4A, RET, RHOA, RPL13A, RPS17, RPS6, SIPA1L3, SLC25A5, SLFN11, STAT1, STOML2, STX4, SYNCRIP, SYVN1, TFRC, THBS1, TIPARP, TOR2A, TUBB,…
Organic substance catabolic process	GO:1901575	52 / 1686	0.21	0.02050	ADPGK, ALDH7A1, APOB, ATM, B3GAT1, BLMH, CALR3, CANX, CCDC47, CEMIP, CLGN, CPT1A, CTSB, CTSS, CUL4B, DERL1, DNAJC3, EIF4A3, ERLIN2, FBXO2, GET4, GPC1, HADHA, HK2, HSD17B11, HSPA1A, HSPA5, KLHL15, LAMP2, LTN1, MDM2, NAALADL1, NCEH1, OXCT1, PRKN, PSMD11, RAB7A, RHBDD1, RNF123, RNF43, RNPS1, SEC61B, STT3B, SYVN1, TMEM106B, TMEM67, TOR1A, TUT7, UBC, UBQLN2, USP1, ZRANB1
Regulation of cell differentiation	GO:0045595	49 / 1582	0.21	0.02580	APOB, AXL, CAV1, CDC42, CYFIP1, DNAJB11, DNM2, DOCK7, EGFR, EIF4G1, ERBB2, F2, FLNA, GJA1, GPC1, H4C1, HNRNPU, HSPA1A, INS, KRAS, LNPK, LRRK2, MACROH2A1, MACROH2A2, MAP1B, MAP2K1, MDM2, MEN1, NTRK3, NUMA1, PARP1, PDE3A, PDLIM7, PPP1CC, PRDX2, PRKACA, PTCH1, RAB21, RAC1, RAC3, RET, RHOA, RND2, SMARCA4, SNW1, ST7, STAT1, XRCC5, XRCC6
Regulation of biological quality	GO:0065008	111 / 3654	0.20	4.10e-5	APOB, ARF6, ASPH, ATG9A, ATP2A1, ATP2A2, ATP5F1B, AXL, BCAP31, CAV1, CCDC47, CFTR, CIT, COPA, CPT1A, CTSB, CXADR, CYFIP1, CYP2C9, DDOST, DERL1, DNM2, DOCK7, DPP4, DYNC1H1, E2F4, EIF4A3, EIF4G1, F2, FLNA, GET4, GJA1, GJD3, GSN, H1-5, HK2, HNRNPC, HNRNPM, HNRNPU, HP1BP3, HRG, HSCB, HSD17B11, HSPA1A, IGF1R, INS, INSR, KRAS, LAMP1, LAMP2, LMAN1, LMNA, LNPK, LRRK2, MAP1B, MDM2, MEN1, NTRK1, NTRK3, NUP…
Cell differentiation	GO:0030154	106 / 3507	0.20	9.86e-5	AGGF1, AIFM1, ARF6, ATM, ATP2A2, ATP5F1B, AXL, C3, CALR3, CAV1, CCDC47, CDC42, CFTR, CIT, CLTC, CPT1A, CTSB, CUL4B, CXADR, CYFIP1, DNAJB6, DNM2, DOCK7, E2F4, EEF2, EGFR, EIF4G1, EMD, EPHA10, EPHA8, ERBB2, FKBP8, FLNA, FLNC, FNDC3A, GPC1, H3-3A, HNRNPC, HNRNPU, HSCB, HSPA5, IFI16, IGF1R, KRAS, LMBR1L, LMNA, LRRK2, MAP1B, MAP2K1, MARCKS, MEN1, MREG, NTRK1, NTRK3, ORC3, PANX1, PARP1, PDE3A, PDLIM7, …
Regulation of signaling	GO:0023051	101 / 3367	0.20	0.00022	ALKAL2, ARF6, ARHGEF4, ATM, ATP2A1, ATP2A2, AXL, BCAP31, BIRC3, C3, CAV1, CDC42, CFTR, CIT, CPT1A, CSNK2A1, CYFIP1, DNM2, DOT1L, EGFR, EIF4A3, EMD, EPHA8, ERBB2, ESR2, F2, FKBP8, FLNA, GHITM, GJA1, GJD3, GPC1, HRG, HSPA1A, HSPA5, IGF1R, INS, INSR, KRAS, LMBR1L, LMNA, LMO7, LRRC59, LRRK2, MAD2L1, MAD2L1BP, MAP1B, MAP2K1, MDM2, MEN1, MYO1C, NTRK1, NTRK3, NUMA1, OGT, OXCT1, PARP1, PDE3A, PHB1, PHB2,…
Negative regulation of nitrogen compound metabolic process	GO:0051172	72 / 2403	0.20	0.00510	ATM, BIRC3, C3, C4A, C4B, C5, CAV1, CBX3, CLTC, CSNK2A1, CTSB, DNAJB6, DNAJC1, DNAJC3, EGFR, EIF4A3, EIF4G1, ESR2, F2, FKBP8, FLNA, GTF2IRD1, H1-0, H1-2, H1-3, H1-4, H1-5, HNRNPC, HNRNPU, HRG, HSPA1A, IFI16, INS, ITIH2, ITIH3, KLHL15, LAMP3, LRRK2, MACROH2A1, MACROH2A2, MAD2L1, MDM2, MEN1, NTRK3, OGT, PARP1, PHB1, PHB2, PPM1A, PRKN, PTCH1, PTPN1, RACK1, RBMX, RIF1, RNPS1, RPL13A, RPS13, SLFN11, S…
Regulation of cell population proliferation	GO:0042127	50 / 1669	0.20	0.04000	AGGF1, ASPH, ATM, CAV1, CDC42, CSNK2A1, CXADR, DOT1L, DPP4, E2F4, EGFR, EGLN3, EMD, ERBB2, F2, GJA1, HNRNPU, HP1BP3, HRG, HSPA1A, IGF1R, INS, INSR, KRAS, LMNA, LRRK2, MAP2K1, MDM2, MEN1, NRAS, NTRK1, NTRK3, PHB1, PHB2, PPP1CC, PTCH1, RAC2, RHOA, RHOG, RPS6, SLC25A5, SMARCA4, SSR1, STAT1, STX4, TFRC, THBS1, TOR2A, XRCC5, XRCC6
Regulation of response to stimulus	GO:0048583	115 / 3931	0.19	0.00013	ALKAL2, ARF6, ARHGEF4, ATM, ATP2A2, AXL, BCAP31, BIRC3, C3, C4A, C4B, C5, CAV1, CDC42, CIT, CSNK2A1, CTSS, CYFIP1, DNAJB6, DNM2, DOT1L, DPP4, EGFR, EIF4A3, EIF4G1, EMD, EPHA8, ERBB2, ESR2, F2, FKBP8, FLNA, GHITM, GJA1, GPC1, GTF2IRD1, H2AX, HRG, HSPA1A, HSPA5, IFI16, IGF1R, INS, INSR, KLHL15, KRAS, LAMP1, LMBR1L, LMNA, LRRC59, LRRK2, MACROH2A1, MAD2L1, MAD2L1BP, MAP2K1, MDM2, MEN1, MYO1C, NTRK1, …
Regulation of cell communication	GO:0010646	100 / 3355	0.19	0.00031	ALKAL2, ARF6, ARHGEF4, ASPH, ATM, ATP2A2, AXL, BCAP31, BIRC3, C3, CAV1, CDC42, CFTR, CIT, CPT1A, CSNK2A1, CXADR, CYFIP1, DNM2, DOT1L, EGFR, EIF4A3, EMD, EPHA8, ERBB2, ESR2, F2, FKBP8, FLNA, GHITM, GJA1, GPC1, HRG, HSPA1A, HSPA5, IGF1R, INS, INSR, KRAS, LMBR1L, LMNA, LRRC59, LRRK2, MAD2L1, MAD2L1BP, MAP1B, MAP2K1, MDM2, MEN1, MYO1C, NTRK1, NTRK3, NUMA1, OGT, OXCT1, PARP1, PDE3A, PHB1, PHB2, PLEKHA…
Negative regulation of macromolecule metabolic process	GO:0010605	81 / 2760	0.19	0.0035	ATM, AXL, BIRC3, C3, C4A, C4B, C5, CAV1, CBX3, CLTC, CSNK2A1, CTSB, DNAJB6, DNAJC1, DNAJC3, DOT1L, EGFR, EIF4A3, EIF4G1, ESR2, F2, FKBP8, FLNA, GTF2IRD1, H1-0, H1-2, H1-3, H1-4, H1-5, H3-3A, HNRNPC, HNRNPU, HRG, HSPA1A, IFI16, INS, ITIH2, ITIH3, KLHL15, LAMP3, LMNA, LMNB1, LMNB2, LRRK2, MACROH2A1, MACROH2A2, MAD2L1, MDM2, MEN1, NTRK3, NUP155, OGT, PARP1, PHB1, PHB2, PPM1A, PRKN, PTCH1, PTPN1, RAC…
Response to external stimulus	GO:0009605	69 / 2355	0.19	0.01140	AIFM1, AKAP1, APOB, AXL, C3, C4A, C4B, C5, CAV1, CDC42, CPT1A, CXADR, CYFIP1, DNAJC3, DPP4, EIF4G1, EPHA10, EPHA8, ERBB2, F2, GSN, H2BC21, H2BC8, HLA-C, HRG, HSD3B7, HSPA5, IFI16, IGF1R, LAMP2, LRRK2, MAP1B, MAP2K1, MYO1C, NTRK1, OGT, OXCT1, PHB1, PHB2, PPP1CA, PPP1CB, PPP1CC, PRDX1, PRDX2, PRKN, PTCH1, RAB13, RAB1A, RAB7A, RAC1, RAC2, RET, RHOA, RHOG, RPL13A, RPL24, SLFN11, STAT1, STX4, SYNCRIP,…
Nervous system development	GO:0007399	65 / 2188	0.19	0.01220	AIFM1, APOB, ARF6, ATM, AXL, C3, CA10, CDC42, CIT, CUL4B, CYFIP1, DNM2, DOCK7, EGFR, EIF4G1, EPHA10, EPHA8, ERBB2, FKBP8, GPC1, GSN, H2AX, HSPA5, IGF1R, KRAS, LRRK2, MACROH2A2, MAP1B, MAP2K1, MARCKS, MEN1, NTRK1, NTRK3, ORC3, OXCT1, PAM, PIGT, PPP1CC, PRKACA, PRKN, PTCH1, RAB11A, RAB13, RAB35, RAC1, RAC2, RAC3, RET, RHOA, RHOG, RND2, RPL24, RRAS2, SLC25A46, SMARCA4, SUN2, TCTN1, TMEM106B, TOR1A, …
Organonitrogen compound metabolic process	GO:1901564	145 / 4981	0.18	3.44e-6	ADPGK, AK2, ALDH7A1, APOB, ASPH, ATG4C, ATM, ATP5F1B, AXL, B3GAT1, B3GNT3, BIRC3, BLMH, C3, CALR3, CANX, CAV1, CCDC47, CDC42, CEMIP, CEPT1, CHCHD4, CIT, CLGN, COPS7A, CPT1A, CSNK2A1, CTSB, CTSS, CUL4B, CYP2C9, DDOST, DERL1, DHFR2, DNAJB11, DNAJC3, DOT1L, DPP4, DTX2, EEF2, EGFR, EGLN3, EIF4A1, EIF4G1, ELOVL5, EPHA10, EPHA8, ERBB2, ERLIN2, F2, FAAP20, FBXO2, FLNA, GALNT2, GET4, GPC1, GSN, GXYLT1, H…
Negative regulation of metabolic process	GO:0009892	86 / 2982	0.18	0.00360	ATM, AXL, BIRC3, C3, C4A, C4B, C5, CAV1, CBX3, CLTC, CSNK2A1, CTSB, DNAJB6, DNAJC1, DNAJC3, DOCK7, DOT1L, EGFR, EIF4A3, EIF4G1, ERLIN2, ESR2, F2, FKBP8, FLNA, GTF2IRD1, H1-0, H1-2, H1-3, H1-4, H1-5, H3-3A, HK2, HNRNPC, HNRNPU, HRG, HSPA1A, IFI16, INS, ITIH2, ITIH3, KLHL15, LAMP3, LMNA, LMNB1, LMNB2, LRRK2, MACROH2A1, MACROH2A2, MAD2L1, MDM2, MEN1, NTRK3, NUP155, OGT, PARP1, PHB1, PHB2, PPM1A, PRK…
Protein modification process	GO:0036211	77 / 2674	0.18	0.00860	ASPH, ATG4C, ATM, AXL, B3GAT1, B3GNT3, BIRC3, BLMH, CAV1, CDC42, CHCHD4, CIT, COPS7A, CSNK2A1, CUL4B, DDOST, DOT1L, DTX2, EGFR, EGLN3, EPHA10, EPHA8, ERBB2, FAAP20, FBXO2, FLNA, GALNT2, GXYLT1, H1-2, H1-3, H1-4, H3-3A, IGF1R, INSR, KLHL15, LMO7, LRRK2, LTN1, MAGT1, MAP2K1, MAPK6, MDM2, MEN1, NAA40, NCEH1, NTRK1, NTRK3, OGT, OST4, PAM, PARP1, PEAK1, PHB1, PIGT, PPM1A, PPP1CA, PPP1CB, PPP1CC, PRKAC…
Positive regulation of cellular process	GO:0048522	159 / 5584	0.17	1.95e-6	AGGF1, AIFM1, ALKAL2, APOB, ARF6, ASPH, ATG9A, ATM, ATP2A1, ATP5F1B, AXL, BCAP31, BIRC3, C3, C4A, C4B, CAV1, CDC42, CEMIP, CEP135, CFTR, CIT, CPT1A, CSNK2A1, CTSS, CUL4B, CYFIP1, DNAJC3, DNM2, DOCK7, DOT1L, DPP4, DYNC1H1, E2F4, EEF2, EGFR, EHD2, EIF4A3, EIF4G1, ELOVL5, EMD, EPHA10, EPHA8, ERBB2, ESR2, F2, FKBP8, FLNA, GHITM, GJA1, GPC1, GSN, H1-5, H2AX, H3-3A, HNRNPU, HRG, HSPA1A, HSPA5, IFI16, I…
Anatomical structure morphogenesis	GO:0009653	63 / 2229	0.17	0.03810	AGGF1, APOB, ASPH, ATG9A, ATM, ATP5F1B, AXL, CA9, CAV1, CDC42, CFTR, CYFIP1, DNAJB6, DNM2, DOCK7, E2F4, EGFR, EIF4A3, EPHA10, EPHA8, ERBB2, FLNA, FLNC, GPC1, HRG, HSPA5, IGF1R, INSR, KRAS, LNPK, LRRK2, MAP1B, MAP2K1, MDM2, NTRK1, PAM, PEAK1, PHB2, PPP1CA, PRKACA, PTCH1, RAB1A, RAC1, RAC2, RACK1, RET, RHOA, RHOC, RHOG, RHOJ, RND2, RPL24, RPS6, SIPA1L3, SLC25A46, STIM1, TCTN1, THBS1, TIPARP, TMEM10…
Positive regulation of biological process	GO:0048518	172 / 6207	0.16	1.98e-6	AGGF1, AIFM1, ALKAL2, APOB, ARF6, ASPH, ATG9A, ATM, ATP2A1, ATP2A2, ATP5F1B, AXL, BCAP31, BIRC3, C3, C4A, C4B, C5, CAV1, CDC42, CEMIP, CEP135, CFTR, CIT, CPT1A, CSNK2A1, CTSS, CUL4B, CYFIP1, DERL1, DNAJC3, DNM2, DOCK7, DOT1L, DPP4, DYNC1H1, E2F4, EEF2, EGFR, EGLN3, EHD2, EIF4A3, EIF4G1, ELOVL5, EMD, EPHA10, EPHA8, ERBB2, ESR2, F2, FKBP8, FLNA, GHITM, GJA1, GPC1, GSN, H1-5, H2AX, H3-3A, HK2, HNRNP…
Multicellular organism development	GO:0007275	115 / 4209	0.16	0.00160	AGGF1, AIFM1, APBA3, APOB, ARF6, ASPH, ATG9A, ATM, ATP5F1B, AXL, C3, C5, CA10, CAV1, CCDC47, CDC42, CIT, CPT1A, CTSB, CUL4B, CXADR, CYFIP1, DNAJB6, DNM2, DOCK7, DYNC2LI1, EEF2, EGFR, EIF4A3, EIF4G1, EPHA10, EPHA8, ERBB2, FKBP8, FLNA, FNDC3A, GJA1, GPC1, GSN, H2AX, H3-3A, HNRNPU, HRG, HSCB, HSPA5, IFI16, IGF1R, INSR, KRAS, LMBR1L, LMNA, LNPK, LRRK2, MACROH2A2, MAP1B, MAP2K1, MARCKS, MDM2, MEN1, NT…
System development	GO:0048731	106 / 3867	0.16	0.00300	AGGF1, AIFM1, APOB, ARF6, ATG9A, ATM, ATP5F1B, AXL, C3, CA10, CAV1, CDC42, CIT, CPT1A, CTSB, CUL4B, CXADR, CYFIP1, DNAJB6, DNM2, DOCK7, EEF2, EGFR, EIF4A3, EIF4G1, EPHA10, EPHA8, ERBB2, FKBP8, FLNA, FNDC3A, GJA1, GPC1, GSN, H2AX, H3-3A, HNRNPU, HRG, HSCB, HSPA5, IFI16, IGF1R, INSR, KRAS, LMBR1L, LMNA, LRRK2, MACROH2A2, MAP1B, MAP2K1, MARCKS, MDM2, MEN1, NTRK1, NTRK3, OGT, ORC3, OXCT1, PAM, PARP1,…
Positive regulation of metabolic process	GO:0009893	105 / 3847	0.16	0.00380	AIFM1, ALKAL2, APOB, ASPH, ATM, AXL, BCAP31, BIRC3, C3, C5, CAV1, CDC42, CEMIP, CPT1A, CSNK2A1, CUL4B, DERL1, DNAJC3, DNM2, DOCK7, DOT1L, DYNC1H1, E2F4, EEF2, EGFR, EGLN3, EIF4A3, EIF4G1, ELOVL5, EPHA10, EPHA8, ERBB2, ESR2, F2, GHITM, GJA1, GSN, H1-5, H2AX, HNRNPC, HNRNPU, HSPA1A, HSPA5, IFI16, IGF1R, INS, INSR, KRAS, LAMP3, LMNA, LMO7, LRRK2, MACROH2A1, MAP2K1, MDM2, MEN1, MYO1C, NTRK1, NTRK3, O…
Macromolecule modification	GO:0043412	80 / 2898	0.16	0.01850	ASPH, ATG4C, ATM, AXL, B3GAT1, B3GNT3, BIRC3, BLMH, CAV1, CDC42, CHCHD4, CIT, COPS7A, CSNK2A1, CUL4B, DDOST, DNAJB11, DOT1L, DTX2, EGFR, EGLN3, EPHA10, EPHA8, ERBB2, FAAP20, FBXO2, FLNA, GALNT2, GXYLT1, H1-2, H1-3, H1-4, H3-3A, IGF1R, INSR, KLHL15, LMO7, LRRK2, LTN1, MAGT1, MAP2K1, MAPK6, MDM2, MEN1, NAA40, NCEH1, NTRK1, NTRK3, OGT, OST4, PAM, PARP1, PEAK1, PHB1, PIGT, PPM1A, PPP1CA, PPP1CB, PPP1…
Cellular response to stimulus	GO:0051716	171 / 6357	0.15	1.64e-5	AIFM1, ALKAL2, APOB, ARF6, ARHGEF4, ASPH, ATM, ATP2A1, ATP2A2, ATP5F1B, AXL, BCAP31, BIRC3, C3, C5, CALML5, CALR3, CANX, CAV1, CBX3, CCDC47, CDC42, CFTR, CLGN, COPA, CPT1A, CSNK2A1, CTSB, CTSS, CUL4B, CXADR, CYFIP1, CYP2C9, DERL1, DIRAS3, DNAJC3, DNM2, DOCK7, DOT1L, DPP4, DTX2, EGFR, EGLN3, EIF4A3, EIF4G1, EMD, EPHA10, EPHA8, ERBB2, ERLIN2, ESR2, EVC2, F2, FAAP20, FBXO2, FKBP8, FLNA, GET4, GJA1, …
Macromolecule metabolic process	GO:0043170	156 / 5781	0.15	7.36e-5	APOB, ASPH, ATG4C, ATM, AXL, B3GAT1, B3GNT3, BIRC3, BLMH, C3, C9orf78, CALR3, CANX, CAV1, CCDC47, CDC42, CEMIP, CHCHD4, CIT, CLGN, COPS7A, CSNK2A1, CTSB, CTSS, CUL4B, DDOST, DERL1, DNAJB11, DNAJC3, DOT1L, DPP4, DTX2, EEF2, EGFR, EGLN3, EIF4A1, EIF4A3, EIF4G1, EPHA10, EPHA8, ERBB2, ERLIN2, F2, FAAP20, FBXO2, FLNA, GALNT2, GET4, GPC1, GSN, GTF2IRD1, GXYLT1, H1-2, H1-3, H1-4, H2AX, H3-3A, H4C1, HNRN…
Developmental process	GO:0032502	151 / 5657	0.15	0.00020	AGGF1, AIFM1, APBA3, APOB, ARF6, ASPH, ATG9A, ATM, ATP2A2, ATP5F1B, AXL, BCAP31, BIRC3, C3, C5, CA10, CA9, CALML5, CALR3, CANX, CAV1, CCDC47, CDC42, CFTR, CIT, CLTC, CPT1A, CTSB, CUL4B, CXADR, CYFIP1, DNAJB6, DNM2, DOCK7, DYNC2LI1, E2F4, EEF2, EGFR, EIF4A3, EIF4G1, EMD, EPHA10, EPHA8, ERBB2, FKBP8, FLNA, FLNC, FNDC3A, GJA1, GPC1, GSN, H1-5, H2AX, H3-3A, HK2, HNRNPC, HNRNPU, HRG, HSCB, HSPA5, IFI1…
Positive regulation of macromolecule metabolic process	GO:0010604	95 / 3533	0.15	0.01250	AIFM1, ALKAL2, APOB, ASPH, ATM, BCAP31, BIRC3, C3, C5, CAV1, CEMIP, CSNK2A1, CUL4B, DERL1, DNAJC3, DNM2, DOCK7, DOT1L, E2F4, EEF2, EGFR, EGLN3, EIF4A3, EIF4G1, ERBB2, ESR2, F2, GJA1, GSN, H1-5, H2AX, HNRNPC, HNRNPU, HSPA1A, HSPA5, IFI16, IGF1R, INS, INSR, KRAS, LAMP3, LMNA, LMO7, LRRK2, MACROH2A1, MAP2K1, MDM2, MEN1, MYO1C, NTRK1, NTRK3, OGT, PANX1, PARP1, PHB1, PHB2, PPM1A, PRKN, PSME1, PTCH1, P…
Positive regulation of cellular metabolic process	GO:0031325	83 / 3114	0.15	0.03400	ALKAL2, ASPH, ATM, AXL, BCAP31, C3, CAV1, CDC42, CEMIP, CPT1A, DNAJC3, DNM2, DOCK7, DOT1L, E2F4, EEF2, EGFR, EIF4A3, EIF4G1, ELOVL5, EPHA10, EPHA8, ERBB2, ESR2, F2, GHITM, H1-5, H2AX, HNRNPU, HSPA1A, HSPA5, IFI16, IGF1R, INS, INSR, KRAS, LMNA, LMO7, LRRK2, MAP2K1, MDM2, MEN1, MYO1C, NTRK1, NTRK3, OGT, PARP1, PHB1, PHB2, PPM1A, PRKN, PTCH1, PTPN1, RAB1A, RAB1B, RAC1, RACK1, RBMX, RET, RHOA, RHOG, …
Regulation of multicellular organismal process	GO:0051239	74 / 2749	0.15	0.04750	AGGF1, ARF6, ASPH, ATP2A1, ATP2A2, ATP5F1B, AXL, C3, C5, CAV1, CFTR, CXADR, CYFIP1, DNAJB11, DOCK7, DYNC1H1, EGFR, EIF4A3, ERBB2, F2, GJA1, GJD3, GTF2IRD1, H4C1, HK2, HRG, HSPA1A, IFI16, IGF1R, INS, INSR, KRAS, LMNA, LNPK, LRRK2, MACROH2A1, MACROH2A2, MAP1B, MAP2K1, MDM2, NTRK1, NTRK3, NUMA1, NUP155, OGT, PANX1, PARP1, PDE3A, PHB1, PHB2, PPP1CC, PRDX2, PRKACA, PTCH1, RAB11A, RAB1A, RAB21, RAC1, R…
Cellular metabolic process	GO:0044237	174 / 6568	0.14	3.10e-5	ADPGK, AK2, ALDH7A1, APOB, ASPH, ATG4C, ATG9A, ATM, ATP2A2, ATP5F1B, AXL, B3GAT1, B3GNT3, BLMH, C3, C9orf78, CA10, CA9, CALR3, CANX, CAV1, CCDC47, CDC42, CEPT1, CIT, CLGN, CLTC, CPT1A, CSNK2A1, CTSB, CUL4B, CYP2C9, DDOST, DERL1, DHFR2, DNAJB11, DOT1L, DPP4, EEF2, EGFR, EIF4A1, EIF4A3, EIF4G1, ELOVL5, EPHA10, EPHA8, ERBB2, ERLIN2, FAAP20, FBXO2, GALNT2, GET4, GPC1, GTF2IRD1, GXYLT1, H1-2, H1-3, H1…
Anatomical structure development	GO:0048856	133 / 5117	0.14	0.00270	AGGF1, AIFM1, APBA3, APOB, ARF6, ASPH, ATG9A, ATM, ATP2A2, ATP5F1B, AXL, C3, C5, CA10, CA9, CALML5, CAV1, CCDC47, CDC42, CFTR, CIT, CPT1A, CTSB, CUL4B, CXADR, CYFIP1, DNAJB6, DNM2, DOCK7, DYNC2LI1, E2F4, EEF2, EGFR, EIF4A3, EIF4G1, EMD, EPHA10, EPHA8, ERBB2, FKBP8, FLNA, FLNC, FNDC3A, GJA1, GPC1, GSN, H1-5, H2AX, H3-3A, HK2, HNRNPU, HRG, HSCB, HSPA5, IFI16, IGF1R, INSR, KRAS, LMBR1L, LMNA, LNPK, …
Positive regulation of nitrogen compound metabolic process	GO:0051173	84 / 3166	0.14	0.03550	AIFM1, ALKAL2, ASPH, ATM, BCAP31, BIRC3, C3, CAV1, CEMIP, CSNK2A1, CUL4B, DERL1, DNAJC3, DNM2, DOCK7, DOT1L, E2F4, EEF2, EGFR, EGLN3, EIF4A3, EIF4G1, ERBB2, ESR2, F2, GSN, H1-5, H2AX, HNRNPU, HSPA1A, HSPA5, IFI16, IGF1R, INS, INSR, KRAS, LMNA, LMO7, LRRK2, MAP2K1, MDM2, MEN1, MYO1C, NTRK1, NTRK3, OGT, PARP1, PHB1, PHB2, PPM1A, PRKN, PSME1, PTCH1, PTPN1, RAB1A, RAB1B, RAB7A, RAC1, RACK1, RBMX, RET…
Response to stimulus	GO:0050896	201 / 7835	0.13	1.47e-5	AIFM1, AKAP1, ALKAL2, APOB, ARF6, ARHGEF4, ASPH, ATM, ATP2A1, ATP2A2, ATP5F1B, AXL, BCAP31, BIRC3, BLMH, C3, C4A, C4B, C5, CA9, CALML5, CALR3, CANX, CAV1, CBX3, CCDC47, CDC42, CFTR, CLGN, COPA, CPT1A, CSNK2A1, CTSB, CTSS, CUL4B, CXADR, CYFIP1, CYP2C9, DDOST, DERL1, DIRAS3, DNAJC3, DNM2, DOCK7, DOT1L, DPP4, DTX2, EGFR, EGLN3, EIF4A3, EIF4G1, EMD, EPHA10, EPHA8, ERBB2, ERLIN2, ESR2, EVC2, F2, FAAP2…
Metabolic process	GO:0008152	204 / 7988	0.13	1.47e-5	ADPGK, AK2, ALDH7A1, APOB, ASPH, ATG4C, ATG9A, ATM, ATP2A2, ATP5F1B, AXL, B3GAT1, B3GNT3, BIRC3, BLMH, C3, C9orf78, CA10, CA9, CALR3, CANX, CAV1, CCDC47, CDC42, CEMIP, CEPT1, CFTR, CHCHD4, CIT, CLGN, CLTC, COPS7A, CPT1A, CSNK2A1, CTSB, CTSS, CUL4B, CYP2C9, DDOST, DERL1, DHFR2, DNAJB11, DNAJC3, DOT1L, DPP4, DTX2, EEF2, EGFR, EGLN3, EIF4A1, EIF4A3, EIF4G1, ELOVL5, EPHA10, EPHA8, ERBB2, ERLIN2, F2, …
Nitrogen compound metabolic process	GO:0006807	172 / 6643	0.13	0.00015	ADPGK, AK2, ALDH7A1, APOB, ASPH, ATG4C, ATM, ATP5F1B, AXL, B3GAT1, B3GNT3, BIRC3, BLMH, C3, C9orf78, CALR3, CANX, CAV1, CCDC47, CDC42, CEMIP, CEPT1, CHCHD4, CIT, CLGN, COPS7A, CPT1A, CSNK2A1, CTSB, CTSS, CUL4B, CYP2C9, DDOST, DERL1, DHFR2, DNAJB11, DNAJC3, DOT1L, DPP4, DTX2, EEF2, EGFR, EGLN3, EIF4A1, EIF4A3, EIF4G1, ELOVL5, EPHA10, EPHA8, ERBB2, ERLIN2, F2, FAAP20, FBXO2, FLNA, GALNT2, GET4, GPC…
Negative regulation of biological process	GO:0048519	135 / 5313	0.13	0.00570	ARF6, ASPH, ATM, ATP2A1, ATP2A2, ATP5F1B, AXL, BIRC3, C3, C4A, C4B, C5, CAV1, CBX3, CDC42, CIT, CLTC, CSNK2A1, CTSB, CXADR, CYFIP1, DNAJB11, DNAJB6, DNAJC1, DNAJC3, DNM2, DOCK7, DOT1L, DPP4, EGFR, EIF4A3, EIF4G1, EMD, ERBB2, ERLIN2, ESR2, F2, FKBP8, FLNA, GHITM, GJA1, GJD3, GPC1, GSN, GTF2IRD1, H1-0, H1-2, H1-3, H1-4, H1-5, H2AX, H3-3A, H4C1, HK2, HNRNPC, HNRNPU, HRG, HSPA1A, HSPA5, IFI16, IGF1R,…
Negative regulation of cellular process	GO:0048523	118 / 4736	0.12	0.02840	ARF6, ASPH, ATM, ATP5F1B, AXL, BIRC3, C5, CAV1, CBX3, CDC42, CIT, CLTC, CSNK2A1, CXADR, DNAJB11, DNAJB6, DNAJC3, DNM2, DOT1L, DPP4, EGFR, EIF4A3, EIF4G1, EMD, ERBB2, ERLIN2, ESR2, F2, FKBP8, FLNA, GHITM, GJA1, GPC1, GSN, GTF2IRD1, H1-0, H1-2, H1-3, H1-4, H1-5, H2AX, H3-3A, H4C1, HK2, HNRNPC, HNRNPU, HRG, HSPA1A, HSPA5, IFI16, IGF1R, INS, KLHL15, KRAS, LAMP2, LAMP3, LMAN1, LMBR1L, LMNA, LRRK2, MAC…
Primary metabolic process	GO:0044238	175 / 7156	0.11	0.00230	ADPGK, AK2, APOB, ASPH, ATG4C, ATM, ATP5F1B, AXL, B3GAT1, B3GNT3, BIRC3, BLMH, C3, C9orf78, CALR3, CANX, CAV1, CCDC47, CDC42, CEPT1, CFTR, CHCHD4, CIT, CLGN, COPS7A, CPT1A, CSNK2A1, CTSB, CTSS, CUL4B, CYP2C9, DDOST, DERL1, DHFR2, DNAJB11, DNAJC3, DOT1L, DPP4, DTX2, EEF2, EGFR, EGLN3, EIF4A1, EIF4A3, EIF4G1, ELOVL5, EPHA10, EPHA8, ERBB2, ERLIN2, F2, FAAP20, FBXO2, FLNA, GALNT2, GET4, GPC1, GSN, GT…
Organic substance metabolic process	GO:0071704	180 / 7522	0.10	0.00510	ADPGK, AK2, ALDH7A1, APOB, ASPH, ATG4C, ATM, ATP5F1B, AXL, B3GAT1, B3GNT3, BIRC3, BLMH, C3, C9orf78, CALR3, CANX, CAV1, CCDC47, CDC42, CEMIP, CEPT1, CFTR, CHCHD4, CIT, CLGN, COPS7A, CPT1A, CSNK2A1, CTSB, CTSS, CUL4B, CYP2C9, DDOST, DERL1, DHFR2, DNAJB11, DNAJC3, DOT1L, DPP4, DTX2, EEF2, EGFR, EGLN3, EIF4A1, EIF4A3, EIF4G1, ELOVL5, EPHA10, EPHA8, ERBB2, ERLIN2, F2, FAAP20, FBXO2, FLNA, GALNT2, GET…
Multicellular organismal process	GO:0032501	152 / 6490	0.09	0.04630	AGGF1, AIFM1, ALDH7A1, APBA3, APOB, ARF6, ASPH, ATG9A, ATM, ATP2A1, ATP2A2, ATP5F1B, AXL, BCAP31, BIRC3, C3, C5, CA10, CALR3, CAV1, CCDC47, CDC42, CEMIP, CFTR, CIT, CLTC, COPA, CPT1A, CTSB, CUL4B, CXADR, CYFIP1, DNAJB6, DNM2, DOCK7, DPP4, DYNC2LI1, E2F4, EEF2, EGFR, EIF4A3, EIF4G1, EMD, EPHA10, EPHA8, ERBB2, F2, FKBP8, FLNA, FNDC3A, GJA1, GPC1, GSN, H2AX, H3-3A, HNRNPC, HNRNPU, HRG, HSCB, HSPA5, …
Cellular process	GO:0009987	343 / 14826	0.08	1.22e-12	ADPGK, AGGF1, AIFM1, AK2, AKAP1, ALDH7A1, ALKAL2, APBA3, APOB, ARF6, ARHGEF4, ARL5A, ASPH, ATG4C, ATG9A, ATM, ATP2A1, ATP2A2, ATP5F1B, AXL, B3GAT1, B3GNT3, BCAP31, BIRC3, BLMH, BRWD1, C3, C5, C9orf78, CA10, CA9, CALML5, CALR3, CANX, CAV1, CBX3, CCDC47, CCDC8, CDC42, CENPA, CEP135, CEPT1, CFTR, CHCHD3, CHCHD4, CIT, CLGN, CLTC, COPA, COPS7A, CPT1A, CSNK2A1, CTSB, CTSS, CUL4B, CXADR, CYFIP1, CYP2C9,…
GO molecular function
GPI-linked ephrin receptor activity	GO:0005004	3 / 7	1.35	0.04960	EPHA8, NTRK1, NTRK3
G protein activity	GO:0003925	14 / 40	1.26	1.92e-10	ARF6, CDC42, KRAS, NRAS, RAB11A, RAB1A, RAB1B, RAB4A, RAB5A, RAB5C, RAB7A, RAC1, RAC3, RHOA
Nucleosomal DNA binding	GO:0031492	8 / 23	1.26	1.27e-5	H1-0, H1-2, H1-3, H1-4, H1-5, H3-3A, HNRNPC, MACROH2A1
Lamin binding	GO:0005521	5 / 17	1.19	0.00450	NARF, PPP1CC, SUN2, TMPO, TOR1AIP1
MHC class I protein binding	GO:0042288	5 / 19	1.14	0.00650	ATP5F1B, BCAP31, DERL1, TUBB, TUBB4B
Misfolded protein binding	GO:0051787	7 / 29	1.10	0.00052	DERL1, DNAJB11, DNAJC3, HSPA13, HSPA1A, HSPA5, TOR1A
Ubiquitin-specific protease binding	GO:1990381	4 / 18	1.07	0.04930	CLTC, DERL1, PRKN, SYVN1
Nucleosome binding	GO:0031491	10 / 46	1.06	1.27e-5	H1-0, H1-2, H1-3, H1-4, H1-5, H3-3A, HNRNPC, HP1BP3, MACROH2A1, SUPT16H
GDP binding	GO:0019003	14 / 72	1.01	1.17e-7	ARF6, DIRAS3, KRAS, NRAS, RAB21, RAB35, RAB3B, RAB4A, RAB5A, RAB5C, RAB7A, RAB9A, RHOA, RRAS2
Protein transporter activity	GO:0140318	6 / 31	1.01	0.00550	IGF1R, RHBDF2, SEC61A1, SEC63, TIMM23, TMED10
Protein folding chaperone	GO:0044183	10 / 53	1.00	3.87e-5	CALR3, CCDC47, CLGN, DNAJB6, FKBP8, HSPA13, HSPA1A, HSPA4, HSPA5, TOR1A
ATPase activator activity	GO:0001671	5 / 26	1.00	0.02150	DNAJB6, DNAJC1, HSCB, TOR1AIP1, TOR1AIP2
Structural constituent of chromatin	GO:0030527	17 / 101	0.95	1.31e-8	CENPA, H1-0, H1-2, H1-3, H1-4, H1-5, H2AC21, H2AX, H2AZ2, H2BC14, H2BC21, H2BC8, H3-3A, H4C1, HP1BP3, MACROH2A1, MACROH2A2
ATP-dependent protein folding chaperone	GO:0140662	5 / 31	0.93	0.04000	HSPA13, HSPA1A, HSPA4, HSPA5, TOR1A
Transmembrane receptor protein tyrosine kinase activity	GO:0004714	10 / 63	0.92	0.00015	AXL, EGFR, EPHA10, EPHA8, ERBB2, IGF1R, INSR, NTRK1, NTRK3, RET
Phosphatidylinositol 3-kinase binding	GO:0043548	5 / 32	0.91	0.04410	AXL, DNM2, GSN, IGF1R, INSR
Wide pore channel activity	GO:0022829	5 / 33	0.90	0.04930	GJA1, GJD3, PANX1, VDAC1, VDAC2
GTP binding	GO:0005525	43 / 381	0.77	6.46e-16	ARF6, ARL5A, CDC42, DIRAS3, DNM2, EEF2, EHD2, INSR, KRAS, LRRK2, NRAS, RAB11A, RAB13, RAB1A, RAB1B, RAB21, RAB35, RAB3B, RAB4A, RAB5A, RAB5C, RAB7A, RAB9A, RAC1, RAC2, RAC3, RHOA, RHOC, RHOD, RHOF, RHOG, RHOJ, RHOT2, RND2, RRAS2, RTCB, SEPTIN9, TUBA1B, TUBB, TUBB2A, TUBB3, TUBB4B, TUBB6
Unfolded protein binding	GO:0051082	13 / 115	0.77	0.00013	CALR3, CANX, CLGN, DNAJB11, DNAJB6, HSPA13, HSPA1A, HSPA5, LMAN1, SYVN1, TMEM67, TOR1A, TUBB4B
Protein N-terminus binding	GO:0047485	12 / 109	0.76	0.00039	ARF6, ATM, CSNK2A1, HSPA1A, MAP2K1, MDM2, MEN1, PARP1, PHB2, PPP1CC, RND2, SMARCA4
GTPase activity	GO:0003924	34 / 317	0.75	2.91e-12	ARF6, ARL5A, CDC42, DIRAS3, DNM2, EEF2, KRAS, LRRK2, NRAS, RAB11A, RAB13, RAB1A, RAB1B, RAB21, RAB35, RAB3B, RAB4A, RAB5A, RAB5C, RAB7A, RAB9A, RAC1, RAC2, RAC3, RHOA, RHOC, RHOD, RHOF, RHOG, RHOJ, RHOT2, RND2, RRAS2, SEPTIN9
Chromatin DNA binding	GO:0031490	11 / 102	0.75	0.00110	H1-0, H1-2, H1-3, H1-4, H1-5, H3-3A, HNRNPC, HNRNPU, MACROH2A1, MACROH2A2, OGT
Virus receptor activity	GO:0001618	8 / 76	0.74	0.01530	AXL, CXADR, DPP4, EGFR, HSPA1A, LAMP1, SLC1A5, TFRC
Structural constituent of cytoskeleton	GO:0005200	11 / 107	0.73	0.00150	LMNA, LMNB1, LMNB2, TLN1, TUBA1B, TUBB, TUBB2A, TUBB3, TUBB4B, TUBB6, VIM
Ribosome binding	GO:0043022	7 / 68	0.73	0.03920	CCDC47, EEF2, HSPA5, RACK1, RPN2, SEC61A1, SEC61B
Chaperone binding	GO:0051087	10 / 108	0.69	0.00680	CFTR, DNAJB6, DNAJC1, DNAJC3, GET4, HSCB, HSPA5, PRKN, SYVN1, TFRC
Ribonucleoprotein complex binding	GO:0043021	13 / 152	0.65	0.00150	CCDC47, DERL1, EEF2, EIF4A3, HNRNPU, HSPA5, LTN1, MDM2, PPP1CA, RACK1, RPN2, SEC61A1, SEC61B
Structural constituent of ribosome	GO:0003735	14 / 169	0.64	0.00110	RPL13A, RPL14, RPL24, RPL28, RPL3, RPL4, RPL6, RPL7, RPL7A, RPS13, RPS17, RPS3A, RPS6, RPS8
Protein tyrosine kinase activity	GO:0004713	12 / 146	0.64	0.00450	AXL, EGFR, EPHA10, EPHA8, ERBB2, IGF1R, INSR, MAP2K1, NTRK1, NTRK3, PEAK1, RET
Growth factor binding	GO:0019838	10 / 127	0.62	0.02150	EGFR, EPHA8, GPC1, IGF1R, INSR, NTRK1, NTRK3, RHBDF2, SEC61B, THBS1
Protein C-terminus binding	GO:0008022	15 / 192	0.61	0.00110	ATP2A2, CEP135, ERBB2, LMO7, MAD2L1, MAP2K1, MYO1C, NUMA1, PEX10, PHB1, PHB2, PPP1CC, TERF2, XRCC5, XRCC6
Nucleoside-triphosphatase activity	GO:0017111	48 / 650	0.59	3.59e-12	ARF6, ARL5A, ATP2A1, ATP2A2, CDC42, CFTR, DIRAS3, DNM2, EEF2, EIF4A1, EIF4A3, HSPA13, HSPA1A, HSPA5, KRAS, LRRK2, NRAS, RAB11A, RAB13, RAB1A, RAB1B, RAB21, RAB35, RAB3B, RAB4A, RAB5A, RAB5C, RAB7A, RAB9A, RAC1, RAC2, RAC3, RHOA, RHOC, RHOD, RHOF, RHOG, RHOJ, RHOT2, RND2, RRAS2, SEPTIN9, SLFN11, SMARCA4, TOR1A, TOR1B, TOR2A, TOR3A
Structural molecule activity	GO:0005198	54 / 776	0.56	1.21e-12	ASPH, CENPA, CLTC, COPA, H1-0, H1-2, H1-3, H1-4, H1-5, H2AC21, H2AX, H2AZ2, H2BC14, H2BC21, H2BC8, H3-3A, H4C1, HP1BP3, IGF1R, INSR, LMNA, LMNB1, LMNB2, MACROH2A1, MACROH2A2, MAP1B, NUMA1, NUP155, PANX1, PNN, PSMD11, RPL13A, RPL14, RPL24, RPL28, RPL3, RPL4, RPL6, RPL7, RPL7A, RPS13, RPS17, RPS3A, RPS6, RPS8, THBS1, TLN1, TUBA1B, TUBB, TUBB2A, TUBB3, TUBB4B, TUBB6, VIM
Cadherin binding	GO:0045296	22 / 334	0.54	0.00015	EEF2, EGFR, EMD, FLNA, HSPA1A, HSPA5, LRRC59, MYO1B, PPP1CA, PRDX1, PTPN1, RAB1A, RACK1, RPL14, RPL24, RPL6, RPL7A, SEPTIN9, STAT1, TLN1, TMPO, VAPA
Protein-containing complex binding	GO:0044877	70 / 1261	0.46	1.76e-12	ATM, BCAP31, BIRC3, C4A, CAV1, CCDC47, CFTR, CTSB, CTSS, CXADR, CYFIP1, DERL1, DNM2, EEF2, EGFR, EIF4A3, FLNA, FLNC, GSN, H1-0, H1-2, H1-3, H1-4, H1-5, H3-3A, HADHA, HNRNPC, HNRNPU, HP1BP3, HRG, HSPA5, IGF1R, INS, INSR, KRAS, LRRK2, LTN1, MACROH2A1, MAP1B, MARCKS, MDM2, MYO1B, MYO1C, NRAS, NUMA1, PANX1, PPP1CA, PPP1CC, PRKN, PTCH1, PTPN1, RAB7A, RAC1, RACK1, RPN2, SEC61A1, SEC61B, SLC25A3, SLC25A…
Ubiquitin-like protein ligase binding	GO:0044389	16 / 317	0.42	0.04310	CUL4B, DERL1, EGFR, ERLIN2, HSPA1A, HSPA5, MDM2, PRKACA, PRKN, SCAMP3, SLC25A5, STAT1, TUBA1B, TUBB, UBC, XRCC5
Purine ribonucleoside triphosphate binding	GO:0035639	83 / 1834	0.38	7.65e-11	AK2, ARF6, ARL5A, ATM, ATP2A1, ATP2A2, ATP5F1B, AXL, CDC42, CFTR, CIT, CSNK2A1, DIRAS3, DNM2, DYNC1H1, EEF2, EGFR, EHD2, EIF4A1, EIF4A3, EIF4G1, EPHA10, EPHA8, ERBB2, HK2, HNRNPU, HSPA13, HSPA1A, HSPA4, HSPA5, IGF1R, INSR, KRAS, LRRK2, MAP2K1, MAPK6, MYO1B, MYO1C, NRAS, NTRK1, NTRK3, PRKACA, RAB11A, RAB13, RAB1A, RAB1B, RAB21, RAB35, RAB3B, RAB4A, RAB5A, RAB5C, RAB7A, RAB9A, RAC1, RAC2, RAC3, RET…
Protein kinase binding	GO:0019901	32 / 702	0.38	0.00110	ALKAL2, CAV1, CDC42, CIT, CLTC, DNAJC3, DNM2, EEF2, FLNA, MACROH2A1, MAPK6, MARCKS, PAM, PARP1, PPP1CB, PPP1CC, PRKACA, PRKN, PTPN1, RAC1, RAC2, RAC3, RACK1, RHOA, RHOC, RHOD, RHOF, RHOG, RND2, RPS6, TFRC, VDAC1
Ribonucleotide binding	GO:0032553	85 / 1920	0.37	8.85e-11	AK2, ARF6, ARL5A, ATM, ATP2A1, ATP2A2, ATP5F1B, AXL, CDC42, CFTR, CIT, CSNK2A1, DIRAS3, DNM2, DYNC1H1, EEF2, EGFR, EHD2, EIF4A1, EIF4A3, EIF4G1, EPHA10, EPHA8, ERBB2, HADHA, HK2, HNRNPU, HSPA13, HSPA1A, HSPA4, HSPA5, IGF1R, INSR, KRAS, LRRK2, MAP2K1, MAPK6, MYO1B, MYO1C, NDUFV1, NRAS, NTRK1, NTRK3, PRKACA, RAB11A, RAB13, RAB1A, RAB1B, RAB21, RAB35, RAB3B, RAB4A, RAB5A, RAB5C, RAB7A, RAB9A, RAC1, …
Purine ribonucleotide binding	GO:0032555	84 / 1903	0.37	1.40e-10	AK2, ARF6, ARL5A, ATM, ATP2A1, ATP2A2, ATP5F1B, AXL, CDC42, CFTR, CIT, CSNK2A1, DIRAS3, DNM2, DYNC1H1, EEF2, EGFR, EHD2, EIF4A1, EIF4A3, EIF4G1, EPHA10, EPHA8, ERBB2, HADHA, HK2, HNRNPU, HSPA13, HSPA1A, HSPA4, HSPA5, IGF1R, INSR, KRAS, LRRK2, MAP2K1, MAPK6, MYO1B, MYO1C, NRAS, NTRK1, NTRK3, PRKACA, RAB11A, RAB13, RAB1A, RAB1B, RAB21, RAB35, RAB3B, RAB4A, RAB5A, RAB5C, RAB7A, RAB9A, RAC1, RAC2, RA…
RNA binding	GO:0003723	74 / 1672	0.37	2.96e-9	AKAP1, CANX, CCDC47, CKAP4, CLTC, CYFIP1, DHFR2, DYNC1H1, EEF2, EIF4A1, EIF4A3, EIF4G1, FLNA, FNDC3A, H1-0, H1-2, H1-3, H1-4, H1-5, H4C1, HNRNPC, HNRNPM, HNRNPU, HSPA1A, IFI16, LRRC59, MDM2, PARP1, PDIA4, PNN, PPP1CC, PRDX1, PTPN1, RACK1, RBMX, RNPS1, RPL13A, RPL14, RPL24, RPL28, RPL3, RPL4, RPL6, RPL7, RPL7A, RPN1, RPS13, RPS17, RPS3A, RPS6, RPS8, RRBP1, RTCB, S100A16, SEC61B, SEC63, SLC25A11, S…
Kinase binding	GO:0019900	35 / 785	0.37	0.00066	ALKAL2, CAV1, CDC42, CIT, CLTC, DNAJC3, DNM2, EEF2, EGFR, FLNA, GSN, MACROH2A1, MAPK6, MARCKS, NTRK1, PAM, PARP1, PPP1CB, PPP1CC, PRKACA, PRKN, PTPN1, RAC1, RAC2, RAC3, RACK1, RHOA, RHOC, RHOD, RHOF, RHOG, RND2, RPS6, TFRC, VDAC1
Protein domain specific binding	GO:0019904	30 / 695	0.36	0.00450	ARHGEF4, CBX3, CDC42, CFTR, CIT, CLTC, CXADR, DNM2, E2F4, EHD2, FKBP8, H4C1, HNRNPM, HSPA1A, HSPA5, INSR, LAMP1, LAMP2, MDM2, NUMA1, PPP1CC, PRKACA, PRKN, RACK1, RBMX, RHOA, TLN1, TUBB, VAPA, VIM
Nucleotide binding	GO:0000166	92 / 2168	0.35	8.43e-11	AIFM1, AK2, ARF6, ARL5A, ATM, ATP2A1, ATP2A2, ATP5F1B, AXL, B3GAT1, CDC42, CFTR, CIT, CSNK2A1, DHFR2, DIRAS3, DNM2, DYNC1H1, EEF2, EGFR, EHD2, EIF4A1, EIF4A3, EIF4G1, EPHA10, EPHA8, ERBB2, HADHA, HK2, HNRNPU, HSPA13, HSPA1A, HSPA4, HSPA5, IGF1R, INSR, KRAS, LRRK2, MAP2K1, MAPK6, MYO1B, MYO1C, NDUFV1, NRAS, NTRK1, NTRK3, PARP1, PRKACA, RAB11A, RAB13, RAB1A, RAB1B, RAB21, RAB35, RAB3B, RAB4A, RAB5A…
Cell adhesion molecule binding	GO:0050839	24 / 560	0.35	0.02280	CXADR, EEF2, EGFR, EMD, FLNA, HSPA1A, HSPA5, LRRC59, MYO1B, PPP1CA, PRDX1, PTPN1, RAB1A, RACK1, RPL14, RPL24, RPL6, RPL7A, SEPTIN9, STAT1, THBS1, TLN1, TMPO, VAPA
Carbohydrate derivative binding	GO:0097367	94 / 2278	0.34	1.64e-10	AK2, APOB, ARF6, ARL5A, ATM, ATP2A1, ATP2A2, ATP5F1B, AXL, CDC42, CEMIP, CFTR, CIT, CSNK2A1, CTSB, CTSS, DIRAS3, DNM2, DYNC1H1, EEF2, EGFR, EHD2, EIF4A1, EIF4A3, EIF4G1, EPHA10, EPHA8, ERBB2, F2, HADHA, HK2, HNRNPU, HRG, HSPA13, HSPA1A, HSPA4, HSPA5, IGF1R, INSR, ITIH2, KRAS, LRRK2, MAP2K1, MAPK6, MYO1B, MYO1C, NDUFV1, NRAS, NTRK1, NTRK3, PRKACA, PTCH1, RAB11A, RAB13, RAB1A, RAB1B, RAB21, RAB35, …
Enzyme binding	GO:0019899	86 / 2084	0.34	1.71e-9	ALKAL2, APBA3, APOB, ARF6, ATP2A2, CAV1, CBX3, CDC42, CFTR, CHCHD3, CIT, CLTC, CUL4B, CYFIP1, DERL1, DNAJC3, DNM2, DOCK7, DPP4, EEF2, EGFR, ERBB2, ERLIN2, ESR2, FLNA, GSN, H1-5, H2AX, HNRNPU, HSPA1A, HSPA5, INS, IPO4, LAMP1, LAMP2, LMNB1, LRRK2, MACROH2A1, MAPK6, MARCKS, MDM2, MYO1C, NTRK1, PAM, PANX1, PARP1, PHB1, PPP1CA, PPP1CB, PPP1CC, PRKACA, PRKN, PTPN1, RAB7A, RABGAP1L, RAC1, RAC2, RAC3, RA…
Small molecule binding	GO:0036094	99 / 2507	0.32	3.44e-10	AIFM1, AK2, ARF6, ARL5A, ATM, ATP2A1, ATP2A2, ATP5F1B, AXL, B3GAT1, CAV1, CDC42, CFTR, CIT, CSNK2A1, DHFR2, DIRAS3, DNM2, DYNC1H1, EEF2, EGFR, EGLN3, EHD2, EIF4A1, EIF4A3, EIF4G1, EPHA10, EPHA8, ERBB2, ERLIN2, HADHA, HK2, HNRNPU, HSPA13, HSPA1A, HSPA4, HSPA5, IGF1R, INSR, KRAS, LMAN1, LRRK2, MAP2K1, MAPK6, MYO1B, MYO1C, NDUFV1, NRAS, NTRK1, NTRK3, PAM, PARP1, PRKACA, PTCH1, RAB11A, RAB13, RAB1A, …
Anion binding	GO:0043168	94 / 2404	0.31	2.44e-9	AIFM1, AK2, ARF6, ARL5A, ATM, ATP2A1, ATP2A2, ATP5F1B, AXL, CDC42, CFTR, CIT, CSNK2A1, DIRAS3, DNM2, DYNC1H1, EEF2, EGFR, EGLN3, EHD2, EIF4A1, EIF4A3, EIF4G1, EPHA10, EPHA8, ERBB2, GSN, HADHA, HK2, HNRNPU, HSPA13, HSPA1A, HSPA4, HSPA5, IGF1R, INSR, KRAS, LRRK2, MAP2K1, MAPK6, MYO1B, MYO1C, NCEH1, NDUFV1, NRAS, NTRK1, NTRK3, OGT, PAM, PLEKHA4, PRKACA, RAB11A, RAB13, RAB1A, RAB1B, RAB21, RAB35, RAB…
Cytoskeletal protein binding	GO:0008092	36 / 1002	0.28	0.02270	AXL, CYFIP1, DNM2, EGFR, EMD, FLNA, FLNC, GJA1, GSN, HNRNPU, LMO7, LRRK2, MAP1B, MARCKS, MYO1B, MYO1C, NUMA1, PANX1, PDLIM7, PRKN, RAB11A, RAB3B, RHOA, RMDN3, RTCB, SORBS1, STIM1, SUN2, SYNE3, TLN1, TMEM67, TOR1A, TOR1AIP1, TOR1B, VAPA, VEZT
Identical protein binding	GO:0042802	67 / 2144	0.22	0.00450	ALDH7A1, ATM, ATP2A1, BLMH, CAV1, CBX3, CDC42, CPT1A, CSNK2A1, CXADR, DERL1, DNAJB6, DPP4, EGFR, EHD2, EIF4G1, ERBB2, FKBP8, FLNA, FLNC, H2BC8, HNRNPC, HNRNPU, HSCB, IFI16, IGF1R, INS, INSR, KRAS, LMNA, LMNB2, LNPK, LRRK2, MAD2L1, MARCKS, MDM2, NAALADL1, NTRK1, OXCT1, PAM, PANX1, PARP1, PEAK1, PHB2, PLEKHA4, PON2, PRDX1, PRKN, RACK1, RBMX, RPL7, S100A16, STAT1, STIM1, STOM, SUN2, TERF2, TFRC, THB…
Organic cyclic compound binding	GO:0097159	186 / 6050	0.21	1.88e-11	AGGF1, AIFM1, AK2, AKAP1, ARF6, ARL5A, ATM, ATP2A1, ATP2A2, ATP5F1B, AXL, B3GAT1, CANX, CAV1, CCDC47, CDC42, CENPA, CFTR, CIT, CKAP4, CLTC, CSNK2A1, CYFIP1, CYP2C9, DHFR2, DIRAS3, DNAJB6, DNAJC1, DNM2, DOT1L, DYNC1H1, E2F4, EEF2, EGFR, EGLN3, EHD2, EIF4A1, EIF4A3, EIF4G1, EPHA10, EPHA8, ERBB2, ERLIN2, ESR2, FLNA, FNDC3A, GTF2IRD1, H1-0, H1-2, H1-3, H1-4, H1-5, H2AC21, H2AX, H2AZ2, H2BC14, H2BC21,…
Hydrolase activity	GO:0016787	73 / 2347	0.21	0.00230	ARF6, ARL5A, ATG4C, ATP2A1, ATP2A2, BLMH, CDC42, CEMIP, CFTR, CTSB, CTSS, DIRAS3, DNM2, DPP4, EEF2, EHD2, EIF4A1, EIF4A3, F2, HSPA13, HSPA1A, HSPA5, KRAS, LRRK2, MYG1, NAALADL1, NCEH1, NIT2, NRAS, PDE3A, PON2, PPM1A, PPP1CA, PPP1CB, PPP1CC, PTPN1, RAB11A, RAB13, RAB1A, RAB1B, RAB21, RAB35, RAB3B, RAB4A, RAB5A, RAB5C, RAB7A, RAB9A, RAC1, RAC2, RAC3, RHBDD1, RHBDF2, RHOA, RHOC, RHOD, RHOF, RHOG, RH…
Heterocyclic compound binding	GO:1901363	182 / 5977	0.20	8.12e-11	AGGF1, AIFM1, AK2, AKAP1, ARF6, ARL5A, ATM, ATP2A1, ATP2A2, ATP5F1B, AXL, B3GAT1, CANX, CCDC47, CDC42, CENPA, CFTR, CIT, CKAP4, CLTC, CSNK2A1, CYFIP1, CYP2C9, DHFR2, DIRAS3, DNAJB6, DNAJC1, DNM2, DOT1L, DYNC1H1, E2F4, EEF2, EGFR, EGLN3, EHD2, EIF4A1, EIF4A3, EIF4G1, EPHA10, EPHA8, ERBB2, ESR2, FLNA, FNDC3A, GTF2IRD1, H1-0, H1-2, H1-3, H1-4, H1-5, H2AC21, H2AX, H2AZ2, H2BC14, H2BC21, H2BC8, H3-3A,…
Molecular function regulator activity	GO:0098772	59 / 1960	0.20	0.02810	ALKAL2, APBA3, ARF6, ARHGEF4, BIRC3, C3, C4A, C4B, C5, CALML5, CAV1, CDC42, CFTR, CIT, COPA, DDOST, DNAJB6, DNAJC1, DNAJC3, DOCK7, DPP4, EGFR, ESR2, F2, FLNA, HRG, HSCB, INS, ITIH2, ITIH3, KRAS, LRRK2, MACROH2A1, MAP2K1, NRAS, PSME1, RAB11A, RAB1A, RAB1B, RAB4A, RAB5A, RAB5C, RAB7A, RABGAP1L, RAC1, RAC2, RAC3, RACK1, RHOA, RHOD, RHOF, SIPA1L3, STIM1, STX4, STX7, TOR1AIP1, TOR1AIP2, TOR2A, XRCC5
Protein binding	GO:0005515	215 / 7242	0.19	1.21e-12	AIFM1, AKAP1, ALDH7A1, ALKAL2, APBA3, APOB, ARF6, ARHGEF4, ASPH, ATM, ATP2A1, ATP2A2, ATP5F1B, AXL, BCAP31, BLMH, C3, C4A, C4B, C5, CALR3, CANX, CAV1, CBX3, CDC42, CEMIP, CENPA, CEP135, CFTR, CHCHD3, CIT, CLGN, CLTC, COPA, CPT1A, CSNK2A1, CTSB, CTSS, CUL4B, CXADR, CYFIP1, DERL1, DNAJB11, DNAJB6, DNAJC1, DNAJC3, DNM2, DOCK7, DOT1L, DPP4, DYNC1H1, DYNC2LI1, E2F4, EEF2, EGFR, EHD2, EIF4G1, EMD, EPHA…
Catalytic activity	GO:0003824	149 / 5522	0.15	0.00013	ADPGK, AIFM1, AK2, ALDH7A1, ARF6, ARL5A, ASPH, ATG4C, ATM, ATP2A1, ATP2A2, ATP5F1B, AXL, B3GAT1, B3GNT3, BIRC3, BLMH, CA10, CA9, CDC42, CEMIP, CEPT1, CFTR, CHCHD4, CIT, CPT1A, CSNK2A1, CTSB, CTSS, CYP2C9, DHFR2, DIRAS3, DNM2, DOT1L, DPP4, DTX2, EEF2, EGFR, EGLN3, EHD2, EIF4A1, EIF4A3, ELOVL5, EPHA10, EPHA8, ERBB2, F2, FBXO2, FKBP8, GALNT2, GLT8D1, GPX8, GXYLT1, HADHA, HK2, HPDL, HSD17B11, HSD3B7,…
Nucleic acid binding	GO:0003676	106 / 4003	0.14	0.01530	AGGF1, AIFM1, AKAP1, ATM, CANX, CCDC47, CENPA, CKAP4, CLTC, CYFIP1, DHFR2, DNAJB6, DNAJC1, DOT1L, DYNC1H1, E2F4, EEF2, EGFR, EHD2, EIF4A1, EIF4A3, EIF4G1, ESR2, FLNA, FNDC3A, GTF2IRD1, H1-0, H1-2, H1-3, H1-4, H1-5, H2AC21, H2AX, H2AZ2, H2BC14, H2BC21, H2BC8, H3-3A, H4C1, HNRNPC, HNRNPM, HNRNPU, HP1BP3, HSPA1A, IFI16, LMNB1, LRRC59, MACROH2A1, MACROH2A2, MDM2, MEN1, OGT, ORC3, PARP1, PDIA4, PNN, P…
Ion binding	GO:0043167	151 / 6033	0.12	0.00540	ADPGK, AIFM1, AK2, ARF6, ARL5A, ASPH, ATM, ATP2A1, ATP2A2, ATP5F1B, AXL, B3GAT1, BIRC3, CA10, CA9, CALML5, CALR3, CALU, CANX, CCDC47, CDC42, CEPT1, CFTR, CIT, CLGN, CSNK2A1, CYP2C9, DIRAS3, DNM2, DTX2, DYNC1H1, EEF2, EGFR, EGLN3, EHD2, EIF4A1, EIF4A3, EIF4G1, EPHA10, EPHA8, ERBB2, ESR2, F2, FAAP20, FKBP8, GALNT2, GPC1, GSN, HADHA, HK2, HNRNPU, HPDL, HRG, HSCB, HSPA13, HSPA1A, HSPA4, HSPA5, IGF1R,…
Binding	GO:0005488	307 / 12838	0.10	2.30e-10	ADPGK, AGGF1, AIFM1, AK2, AKAP1, ALDH7A1, ALKAL2, APBA3, APOB, ARF6, ARHGEF4, ARL5A, ASPH, ATM, ATP2A1, ATP2A2, ATP5F1B, AXL, B3GAT1, BCAP31, BIRC3, BLMH, C3, C4A, C4B, C5, CA10, CA9, CALML5, CALR3, CALU, CANX, CAV1, CBX3, CCDC47, CDC42, CEMIP, CENPA, CEP135, CEPT1, CFTR, CHCHD3, CIT, CKAP4, CLGN, CLTC, COPA, CPT1A, CSNK2A1, CTSB, CTSS, CUL4B, CXADR, CYFIP1, CYP2C9, DERL1, DHFR2, DIRAS3, DNAJB11,…
GO cellular component
Ku70:Ku80 complex	GO:0043564	2 / 2	1.72	0.02250	XRCC5, XRCC6
Mitochondrial prohibitin complex	GO:0035632	2 / 2	1.72	0.02250	PHB1, PHB2
Endoplasmic reticulum Sec complex	GO:0031205	2 / 2	1.72	0.02250	SEC61B, SEC63
Cytoplasmic side of early endosome membrane	GO:0098559	2 / 3	1.54	0.03500	RAB21, RAB5A
Storage vacuole	GO:0000322	2 / 3	1.54	0.03500	CDC42, STX4
Lamin filament	GO:0005638	3 / 5	1.50	0.00470	LMNA, LMNB1, NARF
Oligosaccharyltransferase complex	GO:0008250	7 / 14	1.42	2.01e-6	DDOST, MAGT1, OST4, RPN1, RPN2, STT3A, STT3B
Barr body	GO:0001740	3 / 6	1.42	0.00640	H3-3A, MACROH2A1, MACROH2A2
Multivesicular body, internal vesicle	GO:0097487	2 / 4	1.42	0.04840	EGFR, LRRK2
GAIT complex	GO:0097452	2 / 4	1.42	0.04840	RPL13A, SYNCRIP
DNA-dependent protein kinase complex	GO:0070418	2 / 4	1.42	0.04840	XRCC5, XRCC6
Insulin receptor complex	GO:0005899	2 / 4	1.42	0.04840	IGF1R, INSR
Classical-complement-pathway C3/C5 convertase complex	GO:0005601	2 / 4	1.42	0.04840	C4A, C4B
PTW/PP1 phosphatase complex	GO:0072357	3 / 7	1.35	0.00870	PPP1CA, PPP1CB, PPP1CC
MKS complex	GO:0036038	5 / 13	1.31	0.00032	TCTN1, TCTN2, TMEM17, TMEM216, TMEM67
Chromosome, telomeric repeat region	GO:0140445	5 / 14	1.27	0.00040	RIF1, TERF2, TERF2IP, XRCC5, XRCC6
Anchored component of synaptic vesicle membrane	GO:0098993	4 / 12	1.24	0.00280	RAB35, RAB3B, RAB5A, RAB7A
Nuclear lamina	GO:0005652	4 / 12	1.24	0.00280	LMNA, LMNB1, LMNB2, NARF
Nuclear telomere cap complex	GO:0000783	4 / 13	1.21	0.00340	TERF2, TERF2IP, XRCC5, XRCC6
Autolysosome	GO:0044754	3 / 12	1.12	0.02680	LAMP1, LAMP2, LRRK2
Postsynaptic endosome	GO:0098845	3 / 14	1.05	0.03700	RAB11A, RAB4A, RAB5A
Endoplasmic reticulum quality control compartment	GO:0044322	5 / 24	1.04	0.00280	CANX, DERL1, RHBDD1, SEC61B, SYVN1
Melanosome	GO:0042470	22 / 109	1.03	2.82e-13	CALU, CANX, CLTC, CTSB, GSN, HSPA5, LAMP1, MREG, PDIA4, PRDX1, RAB1A, RAB35, RAB5A, RAB5C, RAB7A, RAB9A, RAC1, RPN1, SLC1A5, STOM, TFRC, TMED10
NADPH oxidase complex	GO:0043020	3 / 15	1.02	0.04300	RAC1, RAC2, RAC3
Sex chromosome	GO:0000803	5 / 29	0.96	0.00530	H2AX, H3-3A, HNRNPU, MACROH2A1, MACROH2A2
Smooth endoplasmic reticulum	GO:0005790	5 / 30	0.94	0.00590	APOB, CANX, DNAJC3, HSPA5, SYVN1
Endoplasmic reticulum tubular network	GO:0071782	4 / 24	0.94	0.01970	ASPH, LNPK, REEP5, STIM1
Cytosolic large ribosomal subunit	GO:0022625	9 / 56	0.93	7.85e-5	RPL13A, RPL14, RPL24, RPL28, RPL3, RPL4, RPL6, RPL7, RPL7A
Rough endoplasmic reticulum membrane	GO:0030867	4 / 25	0.92	0.02190	CCDC47, SEC61A1, SEC61B, SEC63
Cleavage furrow	GO:0032154	8 / 52	0.91	0.00032	ARF6, CIT, MEN1, PPP1CC, RAB11A, RAB21, RHOA, RHOC
Cytosolic ribosome	GO:0022626	15 / 101	0.89	1.54e-7	RACK1, RPL13A, RPL14, RPL24, RPL28, RPL3, RPL4, RPL6, RPL7, RPL7A, RPS13, RPS17, RPS3A, RPS6, RPS8
Rough endoplasmic reticulum	GO:0005791	12 / 81	0.89	4.48e-6	CANX, CCDC47, CKAP4, RPL4, RPL6, RPN1, RPN2, SEC61A1, SEC61B, SEC62, SEC63, SYNE3
Pore complex	GO:0046930	4 / 27	0.89	0.02710	C5, SLC25A5, VDAC1, VDAC2
Azurophil granule membrane	GO:0035577	8 / 57	0.87	0.00052	CKAP4, DDOST, LAMP1, LAMP2, MAGT1, RAB5C, STOM, VAPA
Recycling endosome membrane	GO:0055038	13 / 94	0.86	2.90e-6	ARF6, ATG9A, CFTR, EHD2, HLA-C, NTRK1, RAB11A, RAB13, RAB35, RAB4A, RAC1, SCAMP3, TFRC
Cytosolic small ribosomal subunit	GO:0022627	6 / 44	0.86	0.00450	RACK1, RPS13, RPS17, RPS3A, RPS6, RPS8
Endolysosome	GO:0036019	4 / 29	0.86	0.03390	CLTC, CTSB, CTSS, HRG
Pericentric heterochromatin	GO:0005721	4 / 29	0.86	0.03390	CBX3, CENPA, MACROH2A1, NCAPD3
Endoplasmic reticulum protein-containing complex	GO:0140534	17 / 129	0.84	7.76e-8	DDOST, DERL1, DNAJB11, EMC1, EMC9, HSPA5, MAGT1, OST4, PIGT, RPN1, RPN2, SEC61A1, SEC61B, SEC63, STT3A, STT3B, SYVN1
Mitochondrial nucleoid	GO:0042645	6 / 46	0.84	0.00540	ATP5F1B, HADHA, LRRC59, SLC25A5, VDAC1, VDAC2
Nucleosome	GO:0000786	17 / 133	0.83	1.14e-7	CENPA, H1-0, H1-2, H1-3, H1-4, H1-5, H2AC21, H2AX, H2AZ2, H2BC14, H2BC21, H2BC8, H3-3A, H4C1, HP1BP3, MACROH2A1, MACROH2A2
Cell division site	GO:0032153	9 / 70	0.83	0.00033	ARF6, CIT, MEN1, PPP1CC, RAB11A, RAB21, RHOA, RHOC, SEPTIN9
Sarcoplasmic reticulum membrane	GO:0033017	5 / 41	0.81	0.01860	ASPH, ATP2A1, ATP2A2, REEP5, STIM1
Integral component of endoplasmic reticulum membrane	GO:0030176	20 / 167	0.80	1.48e-8	ASPH, BCAP31, CANX, CCDC47, DERL1, ELOVL5, EMC1, EMC9, ERGIC1, FKBP8, HLA-C, HSPA5, LNPK, PIGT, RHBDD1, RRBP1, SEC61A1, SEC62, STIM1, SYVN1
Intrinsic component of synaptic vesicle membrane	GO:0098563	5 / 42	0.80	0.02020	RAB35, RAB3B, RAB5A, RAB7A, STX6
Clathrin-coated endocytic vesicle	GO:0045334	10 / 86	0.79	0.00027	APOB, CEMIP, CFTR, CLTC, DNM2, EGFR, RAB35, RAB5A, TFRC, TGOLN2
Phagocytic vesicle membrane	GO:0030670	9 / 76	0.79	0.00053	DNM2, HLA-C, LAMP1, LAMP2, RAB5A, RAB7A, RAB9A, RAC2, STX4
Phagocytic vesicle	GO:0045335	16 / 139	0.78	1.13e-6	CDC42, CTSS, DNM2, GSN, HLA-C, LAMP1, LAMP2, MYO1C, RAB11A, RAB5A, RAB7A, RAB9A, RAC2, STX4, STX6, VIM
Clathrin-coated endocytic vesicle membrane	GO:0030669	8 / 70	0.78	0.00170	APOB, CFTR, CLTC, EGFR, RAB35, RAB5A, TFRC, TGOLN2
DNA packaging complex	GO:0044815	23 / 208	0.76	3.39e-9	CENPA, H1-0, H1-2, H1-3, H1-4, H1-5, H2AC21, H2AX, H2AZ2, H2BC14, H2BC21, H2BC8, H3-3A, H4C1, HP1BP3, MACROH2A1, MACROH2A2, NCAPD3, SMARCA4, TERF2, TERF2IP, XRCC5, XRCC6
Sarcoplasmic reticulum	GO:0016529	8 / 73	0.76	0.00210	ASPH, ATP2A1, ATP2A2, CALU, HK2, REEP5, STIM1, THBS1
Polysome	GO:0005844	7 / 65	0.75	0.00520	EEF2, EIF4G1, RPL24, RPL6, RPL7A, RPS6, VIM
Endocytic vesicle	GO:0030139	35 / 338	0.74	2.82e-13	APOB, ARF6, CAV1, CDC42, CEMIP, CFTR, CLTC, CTSS, DNM2, DPP4, EGFR, EHD2, GOLIM4, GSN, HLA-C, LAMP1, LAMP2, MDM2, MYO1C, PTCH1, RAB11A, RAB13, RAB35, RAB5A, RAB5C, RAB7A, RAB9A, RAC2, STX4, STX6, STX7, TFRC, TGOLN2, UBC, VIM
Endocytic vesicle membrane	GO:0030666	20 / 191	0.74	1.12e-7	APOB, CAV1, CFTR, CLTC, DNM2, EGFR, HLA-C, LAMP1, LAMP2, MDM2, PTCH1, RAB35, RAB5A, RAB7A, RAB9A, RAC2, STX4, TFRC, TGOLN2, UBC
Protein–DNA complex	GO:0032993	23 / 226	0.73	1.37e-8	CENPA, H1-0, H1-2, H1-3, H1-4, H1-5, H2AC21, H2AX, H2AZ2, H2BC14, H2BC21, H2BC8, H3-3A, H4C1, HP1BP3, MACROH2A1, MACROH2A2, ORC3, PARP1, TERF2, TERF2IP, XRCC5, XRCC6
Sarcoplasm	GO:0016528	9 / 89	0.73	0.00150	ASPH, ATP2A1, ATP2A2, CALU, GSN, HK2, REEP5, STIM1, THBS1
Focal adhesion	GO:0005925	42 / 416	0.72	1.11e-15	ARF6, CAV1, CDC42, CLTC, CYFIP1, DNM2, DOCK7, DPP4, EGFR, FLNA, FLNC, GJA1, GSN, HSPA1A, HSPA5, KRAS, LMO7, MAP2K1, MARCKS, PDLIM7, PEAK1, PPP1CB, PPP1CC, RAB21, RAC1, RAC2, RHOA, RHOG, RPL13A, RPL3, RPL4, RPL6, RPL7, RPL7A, RPS13, RPS17, RPS3A, RPS8, RRAS2, SORBS1, TLN1, VIM
Chromosome, telomeric region	GO:0000781	14 / 143	0.71	3.95e-5	CBX3, H3-3A, H4C1, MACROH2A1, MACROH2A2, MEN1, ORC3, PARP1, RIF1, SUN2, TERF2, TERF2IP, XRCC5, XRCC6
Ciliary transition zone	GO:0035869	7 / 71	0.71	0.00790	DYNC2LI1, TCTN1, TCTN2, TMEM17, TMEM216, TMEM237, TMEM67
Nuclear inner membrane	GO:0005637	6 / 65	0.69	0.02290	CBX3, EMD, LMNB1, SUN2, TMPO, TOR1AIP1
Azurophil granule	GO:0042582	14 / 154	0.68	8.30e-5	C3, CKAP4, DDOST, DNAJC3, DYNC1H1, LAMP1, LAMP2, MAGT1, RAB5C, STOM, STX7, TUBB, TUBB4B, VAPA
Organelle outer membrane	GO:0031968	21 / 236	0.67	5.94e-7	AKAP1, CHCHD3, CPT1A, EMD, HK2, KRAS, LRRK2, MSTO1, PHB2, PPP1CC, PRKN, RAC2, RHOD, RHOT2, RMDN3, SLC25A46, SYNE3, UBC, UGT2B28, VDAC1, VDAC2
Lipid droplet	GO:0005811	9 / 100	0.67	0.00310	APOB, BCAP31, CAV1, CKAP4, HSD17B11, HSD3B7, RAB5C, RAB7A, TMT1A
Catalytic step 2 spliceosome	GO:0071013	8 / 90	0.67	0.00640	EIF4A3, HNRNPC, HNRNPM, HNRNPU, PNN, RBMX, SNW1, SYNCRIP
Endoplasmic reticulum–Golgi intermediate compartment membrane	GO:0033116	7 / 78	0.67	0.01280	BCAP31, ERGIC1, ERGIC2, INS, LMAN1, RAB1B, TMED10
Caveola	GO:0005901	7 / 78	0.67	0.01280	CAV1, EHD2, IGF1R, INSR, LRRK2, PTCH1, SORBS1
Mitochondrial outer membrane	GO:0005741	18 / 209	0.66	7.90e-6	AKAP1, CHCHD3, CPT1A, HK2, KRAS, LRRK2, MSTO1, PHB2, PPP1CC, PRKN, RAC2, RHOD, RHOT2, RMDN3, SLC25A46, UBC, VDAC1, VDAC2
Nuclear periphery	GO:0034399	13 / 150	0.66	0.00027	HNRNPM, HNRNPU, LMNA, LMNB1, LMNB2, MEN1, NARF, NUMA1, PHB2, SMARCA4, SNW1, SORBS1, VIM
Intercellular bridge	GO:0045171	8 / 91	0.66	0.00680	EHD2, RAB35, RMDN3, TUBB, TUBB2A, TUBB3, TUBB4B, TUBB6
Golgi-associated vesicle	GO:0005798	8 / 92	0.66	0.00720	CFTR, CLTC, COPA, GJA1, LRRK2, RAB13, TGOLN2, TMED10
Intrinsic component of organelle membrane	GO:0031300	36 / 422	0.65	2.02e-11	ASPH, BCAP31, CANX, CCDC47, CHCHD3, CPT1A, DERL1, ELOVL5, EMC1, EMC9, ERGIC1, FKBP8, GALNT2, GHITM, HLA-C, HSPA5, LAMP2, LNPK, MREG, PEX10, PIGT, RAB35, RAB3B, RAB5A, RAB7A, RHBDD1, RHOT2, RRBP1, SEC61A1, SEC62, SLC25A3, STIM1, STX6, SUN2, SYVN1, TIMM23
Nuclear matrix	GO:0016363	11 / 128	0.65	0.00100	HNRNPM, HNRNPU, LMNA, LMNB1, MEN1, NUMA1, PHB2, SMARCA4, SNW1, SORBS1, VIM
Blood microparticle	GO:0072562	10 / 118	0.65	0.00230	C3, C4A, C4B, F2, GSN, HRG, HSPA1A, ITIH2, STOM, TFRC
Plasma membrane raft	GO:0044853	9 / 109	0.64	0.00510	CAV1, EHD2, IGF1R, INSR, LRRK2, PRKACA, PTCH1, SORBS1, STIM1
Actin filament bundle	GO:0032432	6 / 74	0.63	0.03890	FLNA, MARCKS, PDLIM7, SEPTIN9, SIPA1L3, SORBS1
Integral component of organelle membrane	GO:0031301	31 / 392	0.62	4.56e-9	ASPH, BCAP31, CANX, CCDC47, CHCHD3, CPT1A, DERL1, ELOVL5, EMC1, EMC9, ERGIC1, FKBP8, GALNT2, GHITM, HLA-C, HSPA5, LAMP2, LNPK, PEX10, PIGT, RHBDD1, RHOT2, RRBP1, SEC61A1, SEC62, SLC25A3, STIM1, STX6, SUN2, SYVN1, TIMM23
Ribosomal subunit	GO:0044391	15 / 187	0.62	0.00014	RACK1, RPL13A, RPL14, RPL24, RPL28, RPL3, RPL4, RPL6, RPL7, RPL7A, RPS13, RPS17, RPS3A, RPS6, RPS8
Endoplasmic reticulum lumen	GO:0005788	24 / 312	0.61	7.41e-7	APOB, ASPH, C3, C4A, CALR3, CALU, CANX, CKAP4, DNAJB11, DNAJC3, F2, GPX8, HSPA5, INS, ITIH2, MEN1, PDIA4, PDIA5, TGOLN2, THBS1, TOR1A, TOR1B, TOR2A, TOR3A
Ciliary membrane	GO:0060170	6 / 77	0.61	0.04580	EVC2, PTCH1, TCTN2, TCTN3, TMEM17, TMEM67
Heterochromatin	GO:0000792	6 / 77	0.61	0.04580	CBX3, CENPA, H1-4, H1-5, MACROH2A1, NCAPD3
Nuclear envelope	GO:0005635	37 / 487	0.60	2.22e-10	CALR3, CBX3, CEPT1, DNAJC1, DTX2, EGFR, EMD, LMNA, LMNB1, LMNB2, LMO7, LRRC59, MAD2L1, MAD2L1BP, MYO1C, NUP155, NUP50, OTULINL, PARP1, RAC2, RIF1, RNF123, RNF43, RTCB, SNUPN, SUN2, SYNE3, TMPO, TOR1A, TOR1AIP1, TOR1AIP2, TOR1B, TOR2A, TOR3A, TUBB, UGT2B28, VAPA
Membrane raft	GO:0045121	24 / 320	0.60	1.13e-6	BIRC3, CAV1, CXADR, DPP4, EGFR, EHD2, ERLIN2, GJA1, GPC1, IGF1R, INSR, LRRK2, MYO1C, PRKACA, PTCH1, RAB5A, RET, SORBS1, STIM1, STOM, STOML2, TUBB, VDAC1, VDAC2
Nuclear membrane	GO:0031965	23 / 305	0.60	1.90e-6	CBX3, CEPT1, DNAJC1, DTX2, EGFR, EMD, LMNA, LMNB1, LMNB2, MAD2L1BP, NUP155, NUP50, RIF1, RNF123, SUN2, SYNE3, TMPO, TOR1A, TOR1AIP1, TOR1AIP2, TOR1B, UGT2B28, VAPA
Nuclear outer membrane–endoplasmic reticulum membrane network	GO:0042175	87 / 1179	0.59	6.78e-25	ADPGK, APOB, ASPH, ATG9A, ATP2A1, ATP2A2, B3GAT1, BCAP31, CALR3, CALU, CANX, CAV1, CCDC47, CDC42, CEPT1, CFTR, CKAP4, CLGN, COPA, CYP2C9, DDOST, DERL1, DNAJC1, DNAJC25, EGFR, ELOVL5, EMC1, EMC9, EMD, ERGIC1, ERGIC2, ERLIN2, FKBP8, GALNT2, GJA1, HLA-C, HSD3B7, HSPA5, KRAS, LMAN1, LMBR1L, LNPK, LRRC59, LRRK2, MAGT1, NCEH1, NRAS, OST4, OTULINL, PANX1, PDIA5, PIGT, PTPN1, RAB1B, RAB21, RAB9A, RAC1, R…
Endoplasmic reticulum membrane	GO:0005789	85 / 1157	0.59	3.55e-24	ADPGK, APOB, ASPH, ATG9A, ATP2A1, ATP2A2, B3GAT1, BCAP31, CALR3, CALU, CANX, CAV1, CCDC47, CDC42, CEPT1, CFTR, CKAP4, CLGN, COPA, CYP2C9, DDOST, DERL1, DNAJC1, DNAJC25, EGFR, ELOVL5, EMC1, EMC9, ERGIC1, ERGIC2, ERLIN2, FKBP8, GALNT2, GJA1, HLA-C, HSD3B7, HSPA5, KRAS, LMAN1, LMBR1L, LNPK, LRRC59, LRRK2, MAGT1, NCEH1, NRAS, OST4, OTULINL, PANX1, PDIA5, PIGT, PTPN1, RAB1B, RAB21, RAB9A, RAC1, RAC2, …
Ribosome	GO:0005840	17 / 228	0.59	9.14e-5	CANX, RACK1, RPL13A, RPL14, RPL24, RPL28, RPL3, RPL4, RPL6, RPL7, RPL7A, RPS13, RPS17, RPS3A, RPS6, RPS8, RRBP1
Recycling endosome	GO:0055037	14 / 191	0.59	0.00059	ARF6, ATG9A, CFTR, EHD2, HLA-C, NTRK1, RAB11A, RAB13, RAB35, RAB4A, RAC1, SCAMP3, STX7, TFRC
Early endosome membrane	GO:0031901	13 / 180	0.58	0.00120	ARF6, CAV1, CFTR, EGFR, EPHA8, HLA-C, LAMP3, NTRK1, RAB21, RAB4A, RAB5A, RAB5C, STX7
Growth cone	GO:0030426	12 / 171	0.57	0.00270	COPA, CXADR, CYFIP1, DNM2, DOCK7, FLNA, LRRK2, MAP1B, PTCH1, RAC3, TOR1A, TUBB3
Leading edge membrane	GO:0031256	12 / 173	0.56	0.00290	ARHGEF4, CDC42, DNM2, DPP4, EGFR, INSR, MYO1C, RAC1, RHOA, STX4, TLN1, VEZT
Clathrin-coated vesicle membrane	GO:0030665	9 / 130	0.56	0.01450	APOB, CEMIP, CFTR, CLTC, EGFR, RAB35, RAB5A, TFRC, TGOLN2
Site of DNA damage	GO:0090734	7 / 102	0.56	0.04380	CBX3, H2AX, LMNA, PARP1, RIF1, SLFN11, XRCC5
Organelle subcompartment	GO:0031984	99 / 1479	0.55	1.13e-25	ADPGK, APOB, ARL5A, ASPH, ATG9A, ATP2A1, ATP2A2, B3GAT1, BCAP31, CALR3, CALU, CANX, CAV1, CCDC47, CDC42, CEPT1, CFTR, CIT, CKAP4, CLGN, CLTC, COPA, CYP2C9, DDOST, DERL1, DNAJC1, DNAJC25, DNM2, EGFR, ELOVL5, EMC1, EMC9, ERGIC1, ERGIC2, ERLIN2, FKBP8, FLNA, GALNT2, GJA1, GOLIM4, HLA-C, HSD3B7, HSPA5, KRAS, LAMP2, LMAN1, LMBR1L, LNPK, LRRC59, LRRK2, MAGT1, NCEH1, NRAS, OST4, OTULINL, PAM, PANX1, PDI…
Early endosome	GO:0005769	28 / 411	0.55	5.98e-7	APOB, ARF6, CAV1, CFTR, DERL1, EGFR, EHD2, EPHA8, ERBB2, HLA-C, LAMP3, MAP2K1, MYO1B, NTRK1, PHB1, PTPN1, RAB1A, RAB21, RAB4A, RAB5A, RAB5C, RABGAP1L, RET, RHOD, RND2, STX6, STX7, TFRC
Coated vesicle membrane	GO:0030662	13 / 193	0.55	0.00220	APOB, CEMIP, CFTR, CLTC, COPA, EGFR, HLA-C, LMAN1, RAB35, RAB5A, TFRC, TGOLN2, TMED10
Dendritic spine	GO:0043197	12 / 176	0.55	0.00330	APBA3, CANX, CDC42, CYFIP1, FBXO2, MAP1B, PPP1CA, PPP1CC, PRKACA, RAC1, RHOA, STX4
Ruffle	GO:0001726	12 / 179	0.55	0.00370	ARF6, ARHGEF4, CYFIP1, DNM2, EGFR, GSN, MYO1C, PDLIM7, RAB5A, RAC1, RHOA, TLN1
Tertiary granule	GO:0070820	11 / 164	0.55	0.00610	CTSS, CYFIP1, LAMP1, LAMP2, NIT2, NRAS, RAC1, RHOA, STOM, STX7, TMT1A
Endoplasmic reticulum–Golgi intermediate compartment	GO:0005793	9 / 133	0.55	0.01660	ATP2A1, BCAP31, ERGIC1, ERGIC2, HSPA5, INS, LMAN1, RAB1B, TMED10
Endosome membrane	GO:0010008	36 / 540	0.54	1.10e-8	APOB, ARF6, ATG9A, CAV1, CFTR, CLTC, EGFR, EHD2, EPHA8, ERBB2, GOLIM4, HLA-C, INSR, LAMP1, LAMP2, LAMP3, MREG, MYO1B, NTRK1, RAB11A, RAB13, RAB21, RAB35, RAB4A, RAB5A, RAB5C, RAB7A, RAC1, RET, RHOD, SCAMP3, STX7, SUN2, TFRC, TMEM106B, UBC
Clathrin-coated vesicle	GO:0030136	14 / 211	0.54	0.00150	APOB, BCAP31, CEMIP, CFTR, CLTC, DNM2, EGFR, RAB13, RAB35, RAB5A, STX6, TFRC, TGOLN2, TMED10
Secretory granule membrane	GO:0030667	20 / 308	0.53	9.33e-5	CAV1, CKAP4, DDOST, HLA-C, LAMP1, LAMP2, LAMP3, MAGT1, NRAS, PAM, RAB5C, RAB7A, RAC1, RHOA, RHOF, RHOG, RND2, STOM, TMED10, VAPA
Trans-Golgi network	GO:0005802	17 / 264	0.53	0.00045	ARL5A, ATG9A, CLTC, DNM2, FLNA, LAMP2, LRRK2, PAM, RAB11A, RAB13, RAB21, RAB9A, RAC1, SCAMP3, STX4, STX6, TGOLN2
Ficolin-1-rich granule	GO:0101002	12 / 185	0.53	0.00480	CALML5, CTSB, CTSS, EEF2, GSN, HSPA1A, LAMP1, LAMP2, PSMD11, RAC1, RHOA, XRCC6
Ficolin-1-rich granule lumen	GO:1904813	8 / 124	0.53	0.03520	CALML5, CTSB, CTSS, EEF2, GSN, HSPA1A, PSMD11, XRCC6
Cell cortex	GO:0005938	19 / 304	0.52	0.00026	ARF6, ASPH, CAV1, DYNC1H1, FLNA, GSN, MARCKS, NUMA1, RAC1, RAC2, RAC3, RHOA, RHOC, RHOD, RHOF, RHOG, RND2, SEPTIN9, STIM1
Coated vesicle	GO:0030135	19 / 307	0.51	0.00028	APOB, BCAP31, CEMIP, CFTR, CLTC, COPA, DNM2, EGFR, ERGIC1, ERGIC2, HLA-C, LMAN1, RAB13, RAB35, RAB5A, STX6, TFRC, TGOLN2, TMED10
Mitotic spindle	GO:0072686	11 / 180	0.51	0.01180	CDC42, CLTC, HNRNPU, MAD2L1, NUMA1, RMDN3, TUBB, TUBB2A, TUBB3, TUBB4B, TUBB6
Extracellular exosome	GO:0070062	125 / 2096	0.50	8.56e-29	AK2, ALDH7A1, APOB, ARF6, ATP5F1B, AXL, BLMH, C3, C4A, C4B, C5, CANX, CDC42, CHCHD3, CKAP4, CLTC, COPA, CTSB, CUL4B, CYFIP1, DNAJC3, DNM2, DPP4, DYNC1H1, EEF2, EHD2, EIF4A1, F2, FLNA, GHITM, GPC1, GSN, H2AC21, H2AX, H2AZ2, H2BC14, H2BC21, H2BC8, H3-3A, H4C1, HLA-C, HNRNPC, HNRNPM, HRG, HSPA13, HSPA1A, HSPA4, HSPA5, INSR, ITIH2, ITIH3, LAMP1, LAMP2, LMAN1, LRRK2, MACROH2A1, MACROH2A2, MARCKS, MYO1…
Endoplasmic reticulum	GO:0005783	121 / 2021	0.50	4.52e-28	ADPGK, APOB, ASPH, ATG9A, ATP2A1, ATP2A2, B3GAT1, BCAP31, C3, C4A, CALR3, CALU, CANX, CAV1, CCDC47, CDC42, CEMIP, CEPT1, CFTR, CKAP4, CLGN, COPA, CYP2C9, DDOST, DERL1, DNAJB11, DNAJC1, DNAJC25, DNAJC3, EGFR, ELOVL5, EMC1, EMC9, EMD, ERGIC1, ERGIC2, ERLIN2, F2, FBXO2, FKBP8, GALNT2, GJA1, GPX8, HK2, HLA-C, HSD17B11, HSD3B7, HSPA13, HSPA1A, HSPA5, INS, ITIH2, KRAS, LMAN1, LMBR1L, LNPK, LRRC59, LRRK…
Organelle envelope	GO:0031967	76 / 1262	0.50	1.12e-16	AIFM1, AK2, AKAP1, ATG9A, ATP5F1B, CALR3, CBX3, CEPT1, CHCHD3, CHCHD4, CPT1A, DHFR2, DNAJC1, DTX2, EGFR, EMD, FKBP8, GHITM, HADHA, HK2, KRAS, LMNA, LMNB1, LMNB2, LMO7, LRRC59, LRRK2, MAD2L1, MAD2L1BP, MSTO1, MYO1C, NDUFV1, NUP155, NUP50, OGT, OTULINL, PARP1, PHB1, PHB2, PPP1CC, PRKN, PTPN1, RAB7A, RAC2, RHBDD1, RHOD, RHOT2, RIF1, RMDN3, RNF123, RNF43, RTCB, SLC25A11, SLC25A3, SLC25A46, SLC25A5, S…
Secretory granule	GO:0030141	51 / 873	0.49	2.05e-10	C3, CALML5, CAV1, CKAP4, CTSB, CTSS, CXADR, CYFIP1, DDOST, DNAJC3, DYNC1H1, EEF2, FNDC3A, GSN, HLA-C, HRG, HSPA1A, INS, ITIH3, LAMP1, LAMP2, LAMP3, MAGT1, NIT2, NRAS, PAM, PRKACA, PSMD11, RAB13, RAB4A, RAB5C, RAB7A, RAC1, RHOA, RHOF, RHOG, RND2, STOM, STX4, STX7, THBS1, TMED10, TMT1A, TOR1A, TUBB, TUBB4B, VAPA, VDAC2, VEZT, XRCC5, XRCC6
Cell projection membrane	GO:0031253	20 / 342	0.49	0.00034	ARF6, ARHGEF4, CA9, DNM2, DPP4, EGFR, EVC2, INSR, MYO1C, PTCH1, RAB35, RAC1, RHOA, STX4, TCTN2, TCTN3, TLN1, TMEM17, TMEM67, VEZT
Late endosome	GO:0005770	17 / 289	0.49	0.00120	ATG9A, CTSS, DERL1, EGFR, INSR, LAMP1, LAMP2, LAMP3, LRRK2, MAP2K1, MREG, NTRK1, RAB11A, RAB7A, RAB9A, STX7, TMEM106B
Vacuolar lumen	GO:0005775	10 / 175	0.48	0.02760	APOB, C3, CTSB, CTSS, DNAJC3, DYNC1H1, GPC1, LAMP2, TUBB, TUBB4B
Perinuclear region of cytoplasm	GO:0048471	41 / 727	0.47	6.04e-8	AGGF1, AIFM1, APBA3, ATP2A1, BCAP31, CAV1, CKAP4, CTSB, CYFIP1, DNAJB6, DNM2, EGFR, EHD2, ERBB2, GALNT2, HSPA1A, LAMP1, LAMP2, LAMP3, LMNA, MAD2L1, MAP1B, MYO1B, PAM, PRKACA, PRKN, PTCH1, RAB1B, RAB3B, RAB4A, RAC3, RACK1, RPS6, SEPTIN9, STAT1, STOM, STX4, STX6, STX7, TFRC, UGT2B28
Transport vesicle	GO:0030133	24 / 427	0.47	0.00011	CLTC, COPA, GOLIM4, HLA-C, INS, LAMP1, LMAN1, LRRK2, PAM, RAB11A, RAB13, RAB1A, RAB1B, RAB35, RAB3B, RAB5A, RAB7A, RAB9A, STX4, STX6, STX7, TGOLN2, TMED10, TOR1A
Vesicle membrane	GO:0012506	67 / 1209	0.46	6.43e-13	APOB, ARF6, ATG9A, CAV1, CEMIP, CFTR, CKAP4, CLTC, COPA, DDOST, DNM2, EGFR, EHD2, EPHA8, ERBB2, FNDC3A, GJA1, GOLIM4, HLA-C, INSR, LAMP1, LAMP2, LAMP3, LMAN1, LRRK2, MAGT1, MDM2, MREG, MYO1B, MYO1C, NRAS, NTRK1, PAM, PTCH1, RAB11A, RAB13, RAB1A, RAB21, RAB35, RAB3B, RAB4A, RAB5A, RAB5C, RAB7A, RAB9A, RAC1, RAC2, RET, RHOA, RHOD, RHOF, RHOG, RND2, SCAMP3, STOM, STX4, STX6, STX7, SUN2, TFRC, TGOLN2…
Cytoplasmic vesicle membrane	GO:0030659	66 / 1190	0.46	9.87e-13	APOB, ARF6, ATG9A, CAV1, CEMIP, CFTR, CKAP4, CLTC, COPA, DDOST, DNM2, EGFR, EHD2, EPHA8, ERBB2, GJA1, GOLIM4, HLA-C, INSR, LAMP1, LAMP2, LAMP3, LMAN1, LRRK2, MAGT1, MDM2, MREG, MYO1B, MYO1C, NRAS, NTRK1, PAM, PTCH1, RAB11A, RAB13, RAB1A, RAB21, RAB35, RAB3B, RAB4A, RAB5A, RAB5C, RAB7A, RAB9A, RAC1, RAC2, RET, RHOA, RHOD, RHOF, RHOG, RND2, SCAMP3, STOM, STX4, STX6, STX7, SUN2, TFRC, TGOLN2, TMED10…
Endosome	GO:0005768	56 / 1030	0.46	2.29e-10	APOB, ARF6, ATG9A, CAV1, CFTR, CLTC, CTSB, CTSS, DERL1, DNM2, EGFR, EHD2, EPHA8, ERBB2, GOLIM4, GPC1, HLA-C, HRG, INS, INSR, LAMP1, LAMP2, LAMP3, LRRK2, MAP2K1, MREG, MYO1B, NTRK1, PHB1, PTPN1, RAB11A, RAB13, RAB1A, RAB21, RAB35, RAB3B, RAB4A, RAB5A, RAB5C, RAB7A, RAB9A, RABGAP1L, RAC1, RET, RHOA, RND2, STX6, SCAMP3, SUN2, RHOD, STX4, STX7, TFRC, TGOLN2, TMEM106B, UBC
Golgi apparatus subcompartment	GO:0098791	21 / 384	0.46	0.00052	ARL5A, ATG9A, BCAP31, CIT, CLTC, DNM2, FLNA, GALNT2, GOLIM4, LAMP2, LRRK2, PAM, RAB11A, RAB13, RAB21, RAB9A, RAC1, SCAMP3, STX4, STX6, TGOLN2
Chromosomal region	GO:0098687	20 / 365	0.46	0.00071	CBX3, CENPA, H3-3A, H4C1, HNRNPU, MACROH2A1, MACROH2A2, MAD2L1, MEN1, NCAPD3, ORC3, PARP1, PPP1CC, RIF1, SMARCA4, SUN2, TERF2, TERF2IP, XRCC5, XRCC6
Vesicle lumen	GO:0031983	18 / 326	0.46	0.00150	APOB, C3, CYFIP1, DNAJC3, DYNC1H1, EEF2, EGFR, GSN, HRG, INS, ITIH3, NIT2, PSMD11, THBS1, TUBB, TUBB4B, XRCC5, XRCC6
Actin-based cell projection	GO:0098858	12 / 219	0.46	0.01660	ARF6, CA9, CDC42, CXADR, CYFIP1, DYNC1H1, LRRK2, MYO1B, MYO1C, RHOC, TUBB3, VEZT
Secretory vesicle	GO:0099503	56 / 1047	0.45	3.93e-10	C3, CALML5, CAV1, CKAP4, CTSB, CTSS, CXADR, CYFIP1, DDOST, DNAJC3, DYNC1H1, EEF2, FNDC3A, GSN, HLA-C, HRG, HSPA1A, INS, ITIH3, LAMP1, LAMP2, LAMP3, LRRK2, MAGT1, NIT2, NRAS, PAM, PRKACA, PSMD11, RAB13, RAB35, RAB3B, RAB4A, RAB5A, RAB5C, RAB7A, RAC1, RHOA, RHOF, RHOG, RND2, STOM, STX4, STX6, STX7, THBS1, TMED10, TMT1A, TOR1A, TUBB, TUBB4B, VAPA, VDAC2, VEZT, XRCC5, XRCC6
Transport vesicle membrane	GO:0030658	12 / 222	0.45	0.01830	CLTC, HLA-C, LMAN1, LRRK2, PAM, RAB1A, RAB35, RAB3B, RAB5A, RAB7A, STX6, TMED10
Lamellipodium	GO:0030027	11 / 203	0.45	0.02590	CYFIP1, DNM2, DPP4, GSN, RAB13, RAC1, RAC2, RAC3, RHOA, STX4, TUBB3
Cell leading edge	GO:0031252	22 / 422	0.44	0.00062	ARF6, ARHGEF4, CDC42, CYFIP1, DNM2, DPP4, EGFR, GSN, INSR, MYO1C, PDLIM7, RAB13, RAB5A, RAC1, RAC2, RAC3, RHOA, STX4, TLN1, TUBB3, VEZT, VIM
Synaptic vesicle	GO:0008021	11 / 212	0.44	0.03440	LAMP1, LRRK2, RAB13, RAB35, RAB3B, RAB5A, RAB7A, STX4, STX6, STX7, TOR1A
Bounding membrane of organelle	GO:0098588	110 / 2125	0.43	2.47e-20	AKAP1, APOB, ARF6, ASPH, ATG9A, ATP2A1, ATP2A2, B3GAT1, B3GNT3, BCAP31, CAV1, CCDC47, CDC42, CEMIP, CFTR, CHCHD3, CKAP4, CLTC, COPA, CPT1A, DDOST, DNM2, DPP4, EGFR, EHD2, EMD, EPHA8, ERBB2, ERGIC1, ERGIC2, EVC2, FNDC3A, GALNT2, GJA1, GOLIM4, HK2, HLA-C, INS, INSR, KRAS, LAMP1, LAMP2, LAMP3, LMAN1, LRRK2, MAGT1, MDM2, MREG, MSTO1, MYO1B, NRAS, NTRK1, NUMA1, PAM, PEX10, PHB2, PPP1CC, PRKN, PTCH1, P…
Mitochondrial envelope	GO:0005740	40 / 802	0.42	1.91e-6	AIFM1, AK2, AKAP1, ATG9A, ATP5F1B, CHCHD3, CHCHD4, CPT1A, DHFR2, FKBP8, GHITM, HADHA, HK2, KRAS, LRRK2, MSTO1, NDUFV1, OGT, PHB1, PHB2, PPP1CC, PRKN, PTPN1, RAB7A, RAC2, RHBDD1, RHOD, RHOT2, RMDN3, SLC25A11, SLC25A3, SLC25A46, SLC25A5, SLC25A6, SQOR, STOML2, TIMM23, UBC, VDAC1, VDAC2
Mitochondrial membrane	GO:0031966	38 / 752	0.42	2.91e-6	AIFM1, AKAP1, ATG9A, ATP5F1B, CHCHD3, CPT1A, DHFR2, FKBP8, GHITM, HADHA, HK2, KRAS, LRRK2, MSTO1, NDUFV1, OGT, PHB1, PHB2, PPP1CC, PRKN, PTPN1, RAB7A, RAC2, RHBDD1, RHOD, RHOT2, RMDN3, SLC25A11, SLC25A3, SLC25A46, SLC25A5, SLC25A6, SQOR, STOML2, TIMM23, UBC, VDAC1, VDAC2
Secretory granule lumen	GO:0034774	16 / 321	0.42	0.00800	C3, CYFIP1, DNAJC3, DYNC1H1, EEF2, GSN, HRG, INS, ITIH3, NIT2, PSMD11, THBS1, TUBB, TUBB4B, XRCC5, XRCC6
Organelle membrane	GO:0031090	181 / 3673	0.41	2.02e-34	ADPGK, AIFM1, AKAP1, APOB, ARF6, ASPH, ATG9A, ATP2A1, ATP2A2, ATP5F1B, B3GAT1, B3GNT3, BCAP31, CALR3, CALU, CANX, CAV1, CBX3, CCDC47, CDC42, CEMIP, CEPT1, CFTR, CHCHD3, CKAP4, CLGN, CLTC, COPA, CPT1A, CYP2C9, DDOST, DERL1, DHFR2, DNAJC1, DNAJC25, DNM2, DPP4, DTX2, EGFR, EHD2, ELOVL5, EMC1, EMC9, EMD, EPHA8, ERBB2, ERGIC1, ERGIC2, ERLIN2, EVC2, FKBP8, FNDC3A, GALNT2, GHITM, GJA1, GOLIM4, HADHA, HK…
Cytoplasmic vesicle	GO:0031410	117 / 2482	0.39	1.05e-18	APOB, ARF6, ATG9A, ATM, BCAP31, C3, CALML5, CALU, CANX, CAV1, CDC42, CEMIP, CFTR, CKAP4, CLTC, COPA, CTSB, CTSS, CXADR, CYFIP1, DDOST, DERL1, DNAJC3, DNM2, DPP4, DYNC1H1, EEF2, EGFR, EHD2, EPHA8, ERBB2, ERGIC1, ERGIC2, FNDC3A, GJA1, GOLIM4, GPC1, GSN, HLA-C, HRG, HSPA1A, HSPA5, INS, INSR, ITIH3, LAMP1, LAMP2, LAMP3, LMAN1, LRRK2, MAGT1, MAP2K1, MDM2, MREG, MYO1B, MYO1C, NIT2, NRAS, NTRK1, PAM, PD…
Membrane protein complex	GO:0098796	57 / 1218	0.39	2.80e-8	ASPH, ATP2A1, ATP2A2, ATP5F1B, C5, CAV1, CFTR, CHCHD3, CLTC, COPA, DDOST, DERL1, EGFR, EMC1, EMC9, ERBB2, EVC2, FLNA, GJA1, GJD3, H2BC21, HLA-C, IGF1R, INSR, LAMP2, MAGT1, NDUFV1, OST4, PHB1, PHB2, PIGT, PRKACA, RAC1, RAC2, RAC3, RET, RPN1, RPN2, SEC61A1, SEC61B, SEC63, SLC25A5, SLC25A6, SORBS1, STT3A, STT3B, STX4, STX6, STX7, SUN2, SYNE3, SYVN1, TFRC, TIMM23, TMED10, VDAC1, VDAC2
Dendrite	GO:0030425	29 / 624	0.39	0.00033	APBA3, C4A, C4B, CANX, CDC42, CYFIP1, EIF4A3, ELOVL5, FBXO2, HNRNPU, INSR, LRRK2, MAP1B, NTRK1, NUMA1, PPP1CA, PPP1CC, PRKACA, PTCH1, RAB5A, RAC1, RACK1, RET, RHOA, RPL28, RPS6, STAT1, STX4, TUBB3
Distal axon	GO:0150034	13 / 281	0.39	0.03800	COPA, CXADR, CYFIP1, DNM2, DOCK7, FLNA, LRRK2, MAP1B, PTCH1, RAB5A, RAC3, TOR1A, TUBB3
Golgi membrane	GO:0000139	30 / 664	0.38	0.00038	ATG9A, B3GAT1, B3GNT3, BCAP31, CAV1, CDC42, COPA, DNM2, EGFR, ERGIC1, FNDC3A, GALNT2, GJA1, GOLIM4, HLA-C, INS, KRAS, LMAN1, LRRK2, NRAS, NUMA1, RAB1A, RAB1B, RAB21, RAB9A, RHOD, RRAS2, STX6, TMED10, VAPA
Cell body	GO:0044297	26 / 570	0.38	0.00100	APOB, C4A, CANX, CDC42, CIT, CXADR, CYFIP1, EIF4A3, ELOVL5, FLNA, IGF1R, INSR, LRRK2, MAP1B, NTRK1, NUMA1, PAM, PPP1CA, RAB5A, RAC3, RACK1, RET, RPL28, RPS6, TUBB, TUBB3
Vesicle	GO:0031982	175 / 3957	0.37	5.31e-28	AK2, ALDH7A1, APOB, ARF6, ATG9A, ATM, ATP5F1B, AXL, BCAP31, BLMH, C3, C4A, C4B, C5, CALML5, CALU, CANX, CAV1, CDC42, CEMIP, CFTR, CHCHD3, CKAP4, CLTC, COPA, CTSB, CTSS, CUL4B, CXADR, CYFIP1, DDOST, DERL1, DNAJC3, DNM2, DPP4, DYNC1H1, EEF2, EGFR, EHD2, EIF4A1, EPHA8, ERBB2, ERGIC1, ERGIC2, F2, FLNA, FNDC3A, GHITM, GJA1, GOLIM4, GPC1, GSN, H2AC21, H2AX, H2AZ2, H2BC14, H2BC21, H2BC8, H3-3A, H4C1, HL…
Axon	GO:0030424	29 / 651	0.37	0.00061	C4A, C4B, CANX, COPA, CXADR, CYFIP1, DNM2, DOCK7, DYNC1H1, FLNA, IGF1R, INSR, LRRK2, MAP1B, NTRK1, NTRK3, PHB2, PTCH1, RAB11A, RAB21, RAB5A, RAC3, RET, RHOA, STAT1, TERF2, TOR1A, TUBB3, VIM
Endomembrane system	GO:0012505	205 / 4721	0.36	2.04e-33	ADPGK, APOB, ARF6, ARL5A, ASPH, ATG9A, ATP2A1, ATP2A2, B3GAT1, B3GNT3, BCAP31, C3, C4A, CALML5, CALR3, CALU, CANX, CAV1, CBX3, CCDC47, CDC42, CEMIP, CEPT1, CFTR, CIT, CKAP4, CLGN, CLTC, COPA, CTSB, CTSS, CXADR, CYFIP1, CYP2C9, DDOST, DERL1, DNAJB11, DNAJC1, DNAJC25, DNAJC3, DNM2, DTX2, DYNC1H1, DYNC2LI1, EEF2, EGFR, EHD2, ELOVL5, EMC1, EMC9, EMD, EPHA8, ERBB2, ERGIC1, ERGIC2, ERLIN2, F2, FBXO2, F…
Ribonucleoprotein complex	GO:1990904	30 / 687	0.36	0.00062	C9orf78, EEF2, EIF4A3, EIF4G1, HNRNPC, HNRNPM, HNRNPU, HSPA1A, LRRK2, PNN, RACK1, RBMX, RPL13A, RPL14, RPL24, RPL28, RPL3, RPL4, RPL6, RPL7, RPL7A, RPS13, RPS17, RPS3A, RPS6, RPS8, SNW1, SYNCRIP, VIM, XRCC5
Postsynapse	GO:0098794	27 / 621	0.36	0.00150	APBA3, CANX, CDC42, CYFIP1, DNM2, EIF4A3, EIF4G1, FBXO2, LRRK2, MAP1B, NTRK3, PHB2, PPP1CA, PPP1CC, PRKACA, PRKN, PTCH1, RAB11A, RAB4A, RAB5A, RAC1, RHOA, RPL14, RPL6, RPL7, RPS13, STX4
Neuronal cell body	GO:0043025	22 / 502	0.36	0.00510	APOB, C4A, CANX, CDC42, CIT, CYFIP1, EIF4A3, ELOVL5, FLNA, IGF1R, INSR, LRRK2, MAP1B, NTRK1, NUMA1, PAM, PPP1CA, RAB5A, RAC3, RACK1, RET, TUBB3
Anchoring junction	GO:0070161	57 / 1325	0.35	4.56e-7	ARF6, C4A, C4B, CAV1, CDC42, CLTC, CXADR, CYFIP1, DNM2, DOCK7, DPP4, EGFR, FLNA, FLNC, GJA1, GJD3, GSN, HSPA1A, HSPA5, KRAS, LMO7, LRRK2, MAP1B, MAP2K1, MARCKS, PANX1, PDLIM7, PEAK1, PNN, PPP1CA, PPP1CB, PPP1CC, PRKN, RAB13, RAB21, RAC1, RAC2, RHOA, RHOG, RPL13A, RPL3, RPL4, RPL6, RPL7, RPL7A, RPS13, RPS17, RPS3A, RPS8, RRAS2, SIPA1L3, SORBS1, TLN1, TOR1A, VAPA, VEZT, VIM
Organelle inner membrane	GO:0019866	24 / 566	0.35	0.00460	AIFM1, ATP5F1B, CBX3, CHCHD3, DHFR2, EMD, GHITM, HADHA, LMNB1, LRRK2, NDUFV1, PHB1, PHB2, PTPN1, SLC25A11, SLC25A3, SLC25A5, SLC25A6, SQOR, STOML2, SUN2, TIMM23, TMPO, TOR1AIP1
Spindle	GO:0005819	18 / 425	0.35	0.02030	ATM, CBX3, CDC42, CLTC, EMD, HNRNPU, MAD2L1, MAD2L1BP, NUMA1, RAB11A, RIF1, RMDN3, TUBB, TUBB2A, TUBB3, TUBB4B, TUBB6, SLC25A5
Extracellular space	GO:0005615	135 / 3247	0.34	1.31e-17	AK2, ALDH7A1, ALKAL2, APOB, ARF6, ATP5F1B, AXL, BLMH, C3, C4A, C4B, C5, CANX, CDC42, CHCHD3, CKAP4, CLTC, COPA, CTSB, CTSS, CUL4B, CXADR, CYFIP1, DNAJB11, DNAJC3, DNM2, DPP4, DYNC1H1, EEF2, EGFR, EHD2, EIF4A1, F2, FLNA, GHITM, GPC1, GSN, H2AC21, H2AX, H2AZ2, H2BC14, H2BC21, H2BC8, H3-3A, H4C1, HLA-C, HNRNPC, HNRNPM, HRG, HSPA13, HSPA1A, HSPA4, HSPA5, INS, INSR, ITIH2, ITIH3, LAMP1, LAMP2, LMAN1, …
Vacuole	GO:0005773	35 / 839	0.34	0.00038	APOB, ATG9A, C3, CDC42, CFTR, CKAP4, CLTC, CTSB, CTSS, DDOST, DNAJC3, DPP4, DYNC1H1, GPC1, HRG, INSR, LAMP1, LAMP2, LAMP3, LRRK2, MAGT1, MREG, PON2, RAB5C, RAB7A, RAB9A, RPN2, STOM, STX4, STX7, TMEM106B, TUBB, TUBB4B, UBQLN2, VAPA
Somatodendritic compartment	GO:0036477	35 / 855	0.33	0.00053	APBA3, APOB, C4A, C4B, CANX, CDC42, CIT, CYFIP1, EIF4A3, ELOVL5, FBXO2, FLNA, HNRNPU, IGF1R, INSR, LRRK2, MAP1B, NUMA1, NTRK1, PAM, PPP1CA, PPP1CC, PRKACA, PTCH1, RAB5A, RAC1, RAC3, RACK1, RET, RHOA, RPL28, RPS6, STAT1, STX4, TUBB3
Cell junction	GO:0030054	84 / 2115	0.32	4.56e-9	APBA3, ARF6, ATP2A2, C4A, C4B, CANX, CAV1, CDC42, CLTC, CXADR, CYFIP1, DNM2, DOCK7, DPP4, EEF2, EGFR, EIF4A3, EIF4G1, FAAP20, FBXO2, FLNA, FLNC, GJA1, GJD3, GPC1, GSN, HSPA1A, HSPA5, KRAS, LAMP1, LMO7, LRRK2, MAP1B, MAP2K1, MARCKS, NTRK3, PANX1, PDLIM7, PEAK1, PHB2, PNN, PPP1CA, PPP1CB, PPP1CC, PRKACA, PRKN, PTCH1, RAB11A, RAB13, RAB21, RAB35, RAB3B, RAB4A, RAB5A, RAB7A, RAC1, RAC2, RAC3, RHOA, R…
Lysosome	GO:0005764	30 / 746	0.32	0.00230	APOB, C3, CFTR, CKAP4, CLTC, CTSB, CTSS, DDOST, DNAJC3, DPP4, DYNC1H1, GPC1, HRG, INSR, LAMP1, LAMP2, LAMP3, LRRK2, MAGT1, MREG, PON2, RAB5C, RAB7A, RAB9A, STOM, STX7, TMEM106B, TUBB, TUBB4B, VAPA
Plasma membrane region	GO:0098590	48 / 1237	0.31	8.41e-5	ARF6, ARHGEF4, CA9, CANX, CAV1, CEMIP, CFTR, CIT, CLTC, CTSB, CXADR, DNM2, DPP4, EGFR, EHD2, ERBB2, EVC2, GJA1, IGF1R, INSR, LMO7, LRRK2, MEN1, MREG, MYO1C, NAALADL1, NTRK3, PPP1CC, PRKACA, PTCH1, RAB11A, RAB21, RAB35, RAC1, RHOA, RHOC, SIPA1L3, SLC1A5, SORBS1, STIM1, STX4, TCTN2, TCTN3, TFRC, TLN1, TMEM17, TMEM67, VEZT
Neuron projection	GO:0043005	53 / 1391	0.30	4.45e-5	APBA3, C4A, C4B, CANX, CDC42, COPA, CXADR, CYFIP1, DNM2, DOCK7, DYNC1H1, EIF4A3, ELOVL5, EPHA10, EPHA8, FBXO2, FLNA, HNRNPU, IGF1R, INSR, LRRK2, MAP1B, MYO1C, NTRK1, NTRK3, NUMA1, PAM, PHB2, PPP1CA, PPP1CC, PRKACA, PRKN, PTCH1, RAB11A, RAB13, RAB21, RAB5A, RAC1, RAC3, RACK1, RET, RHOA, RHOC, RPL28, RPS6, STAT1, STX4, TERF2, TMEM237, TOR1A, TUBB3, VEZT, VIM
Mitochondrion	GO:0005739	62 / 1681	0.29	1.57e-5	AIFM1, AK2, AKAP1, ALDH7A1, ATG9A, ATP2A1, ATP5F1B, BCAP31, CHCHD3, CHCHD4, CPT1A, DHFR2, ESR2, FKBP8, GHITM, GJA1, HADHA, HK2, HPDL, HSCB, HSPA13, HSPA1A, HSPA4, HSPA5, KRAS, LRRC59, LRRK2, MAP2K1, MSTO1, MYG1, NDUFV1, OGT, OXCT1, PARP1, PHB1, PHB2, PON2, PPP1CC, PRKACA, PRKN, PTPN1, PXMP2, RAB7A, RAC2, RACK1 RHBDD1, RHOD, RHOT2, RMDN3, SLC25A11, SLC25A3, SLC25A46, SLC25A5, SLC25A6, SQOR, STOM, …
Extracellular region	GO:0005576	150 / 4175	0.28	1.93e-14	ADPGK, AGGF1, AK2, ALDH7A1, ALKAL2, APOB, ARF6, ATP5F1B, AXL, B3GAT1, BLMH, C3, C4A, C4B, C5, CALML5, CALU, CANX, CDC42, CEMIP, CHCHD3, CKAP4, CLTC, COPA, CTSB, CTSS, CUL4B, CXADR, CYFIP1, DNAJB11, DNAJC3, DNM2, DPP4, DYNC1H1, EEF2, EGFR, EHD2, EIF4A1, EPHA10, F2, FLNA, GALNT2, GHITM, GPC1, GSN, H2AC21, H2AX, H2AZ2, H2BC14, H2BC21, H2BC8, H3-3A, H4C1, HLA-C, HNRNPC, HNRNPM, HRG, HSPA13, HSPA1A, H…
Synapse	GO:0045202	49 / 1350	0.28	0.00033	APBA3, ARF6, ATP2A2, C4A, C4B, CANX, CDC42, CXADR, CYFIP1, DNM2, EEF2, EIF4A3, EIF4G1, FBXO2, GPC1, LAMP1, LRRK2, MAP1B, NTRK3, PHB2, PPP1CA, PPP1CC, PRKACA, PRKN, PTCH1, RAB11A, RAB13, RAB21, RAB35, RAB3B, RAB4A, RAB5A, RAB7A, RAC1, RAC3, RHOA, RPL14, RPL24, RPL3, RPL6, RPL7, RPS13, RPS17, RPS3A, STX4, STX6, STX7, TOR1A, VDAC1
Golgi apparatus	GO:0005794	59 / 1650	0.27	7.52e-5	ARF6, ARL5A, ATG9A, B3GAT1, B3GNT3, BCAP31, CALU, CAV1, CDC42, CEPT1, CIT, CLTC, COPA, DNM2, DYNC2LI1, EGFR, ERGIC1, ERGIC2, F2, FLNA, FNDC3A, GALNT2, GJA1, GLT8D1, GOLIM4, GPC1, H1-0, HLA-C, INS, KRAS, LAMP2, LMAN1, LRRK2, MAMDC4, MAP2K1, NRAS, NUMA1, PAM, PRKN, RAB11A, RAB13, RAB1A, RAB1B, RAB21, RAB3B, RAB7A, RAB9A, RABGAP1L, RAC1, RHBDF2, RHOD, RRAS2, SCAMP3, SIPA1L3, STX4, STX6, TGOLN2, TMED…
Polymeric cytoskeletal fiber	GO:0099513	27 / 757	0.27	0.02010	CLTC, DNM2, DYNC1H1, DYNC2LI1, EMD, HNRNPU, LMNA, LMNB1, LMNB2, MAP1B, MYO1B, MYO1C, NARF, NUMA1, PDLIM7, PNN, RAC3, RMDN3, SEPTIN9, STIM1, TUBA1B, TUBB, TUBB2A, TUBB3, TUBB4B, TUBB6, VIM
Protein-containing complex	GO:0032991	190 / 5506	0.26	3.23e-18	APOB, ASPH, ATM, ATP2A1, ATP2A2, ATP5F1B, AXL, BIRC3, C3, C4A, C4B, C5, C9orf78, CANX, CAV1, CBX3, CCDC47, CCDC8, CDC42, CENPA, CFTR, CHCHD3, CLTC, COPA, COPS7A, CSNK2A1, CTSB, CUL4B, CXADR, CYFIP1, DDOST, DERL1, DNAJB11, DNM2, DOT1L, DYNC1H1, DYNC2LI1, E2F4, EEF2, EGFR, EIF4A1, EIF4A3, EIF4G1, EMC1, EMC9, EPHA10, EPHA8, ERBB2, ERGIC2, ERLIN2, EVC2, F2, FAAP20, FBXO2, FKBP8, FLNA, GET4, GJA1, GJD…
Cell projection	GO:0042995	83 / 2379	0.26	1.47e-6	AK2, APBA3, ARF6, ARHGEF4, C4A, C4B, CA9, CANX, CAV1, CDC42, COPA, CXADR, CYFIP1, DNM2, DOCK7, DPP4, DYNC1H1, DYNC2LI1, EGFR, EIF4A3, ELOVL5, EPHA10, EPHA8, EVC2, FBXO2, FLNA, GSN, HNRNPU, IGF1R, INSR, LRRK2, MAP1B, MYO1B, MYO1C, NTRK1, NTRK3, NUMA1, OGT, PAM, PANX1, PDLIM7, PHB2, PPP1CA, PPP1CC, PRKACA, PRKN, PTCH1, RAB11A, RAB13, RAB21, RAB35, RAB5A, RABGAP1L, RAC1, RAC2, RAC3, RACK1, RET, RHOA…
Plasma membrane-bounded cell projection	GO:0120025	78 / 2268	0.26	6.73e-6	AK2, APBA3, ARF6, ARHGEF4, C4A, C4B, CA9, CANX, CAV1, CDC42, COPA, CXADR, CYFIP1, DNM2, DOCK7, DPP4, DYNC1H1, DYNC2LI1, EGFR, EIF4A3, ELOVL5, EPHA10, EPHA8, EVC2, FBXO2, FLNA, GSN, HNRNPU, IGF1R, INSR, LRRK2, MAP1B, MYO1B, MYO1C, NTRK1, NTRK3, NUMA1, PAM, PANX1, PDLIM7, PHB2, PPP1CA, PPP1CC, PRKACA, PRKN, PTCH1, RAB11A, RAB13, RAB21, RAB35, RAB5A, RABGAP1L, RAC1, RAC2, RAC3, RACK1, RET, RHOA, RHO…
Cytoskeleton	GO:0005856	79 / 2369	0.24	1.78e-5	ATM, AXL, CBX3, CCDC8, CDC42, CEP135, CIT, CKAP4, CLTC, DNM2, DYNC1H1, DYNC2LI1, EHD2, EMD, EVC2, FLNA, FLNC, GSN, H1-0, H2AX, HK2, HNRNPC, HNRNPU, HSPA1A, LMNA, LMNB1, LMNB2, MAD2L1, MAD2L1BP, MAP1B, MAP2K1, MAPK6, MARCKS, MYO1B, MYO1C, NAA40, NARF, NIT2, NUMA1, PDLIM7, PEAK1, PNN, PPP1CC, PRKACA, RAB11A, RAB5A, RAC1, RAC2, RAC3, RHOA, RHOC, RHOD, RHOF, RHOG, RIF1, RMDN3, RND2, SEPTIN9, SIPA1L3,…
Nucleolus	GO:0005730	33 / 996	0.24	0.02050	ATM, BRWD1, CA9, EIF4A3, ERGIC2, FLNA, GET4, H1-5, HNRNPM, IFI16, MACROH2A1, MAD2L1BP, MDM2, MYG1, MYO1C, NARF, PARP1, PPP1CA, PPP1CB, PPP1CC, RPL13A, RPL3, RPL4, RPL7, RPL7A, RPS13, RPS3A, RPS6, S100A16, SMARCA4, STAT1, XRCC5, XRCC6
Supramolecular fiber	GO:0099512	32 / 1000	0.23	0.03680	ATP2A1, CLTC, DNAJB6, DNM2, DYNC1H1, DYNC2LI1, EMD, FLNA, FLNC, HNRNPU, LMAN1, LMNA, LMNB1, LMNB2, MAP1B, MYO1B, MYO1C, NARF, NUMA1, PDLIM7, PNN, RAC3, RMDN3, SEPTIN9, STIM1, TUBA1B, TUBB, TUBB2A, TUBB3, TUBB4B, TUBB6, VIM
Supramolecular complex	GO:0099080	43 / 1366	0.22	0.01250	ATP2A1, CDC42, CENPA, CLTC, DNAJB6, DNM2, DYNC1H1, DYNC2LI1, EIF4G1, EMD, FLNA, FLNC, H3-3A, HNRNPU, LMAN1, LMNA, LMNB1, LMNB2, MAD2L1, MAP1B, MYO1B, MYO1C, NARF, NUMA1, PDLIM7, PNN, PPP1CC, RAC1, RAC3, RMDN3, RPL28, RPL6, RPS6, SEPTIN9, SMARCA4, STIM1, TUBA1B, TUBB, TUBB2A, TUBB3, TUBB4B, TUBB6, VIM
Intracellular organelle lumen	GO:0070013	176 / 5660	0.21	7.44e-12	AIFM1, AK2, ALDH7A1, APOB, ASPH, ATM, ATP5F1B, BIRC3, BRWD1, C3, C4A, C9orf78, CA9, CALML5, CALR3, CALU, CANX, CBX3, CCDC8, CENPA, CHCHD4, CKAP4, COPS7A, CSNK2A1, CTSB, CTSS, CUL4B, CXADR, CYFIP1, DHFR2, DNAJB11, DNAJB6, DNAJC3, DOT1L, DTX2, DYNC1H1, E2F4, EEF2, EGFR, EGLN3, EIF4A3, EMD, ERGIC1, ERGIC2, ESR2, F2, FAAP20, FLNA, GET4, GJA1, GOLIM4, GPC1, GPX8, GSN, GTF2IRD1, H1-0, H1-5, H2AX, H2BC1…
Intracellular non-membrane-bounded organelle	GO:0043232	161 / 5191	0.21	2.39e-10	APOB, ATM, ATP2A1, ATP5F1B, AXL, BCAP31, BRWD1, CA9, CANX, CAV1, CBX3, CCDC8, CDC42, CENPA, CEP135, CIT, CKAP4, CLTC, CSNK2A1, DNAJB6, DNM2, DYNC1H1, DYNC2LI1, E2F4, EHD2, EIF4A3, EIF4G1, EMD, ERGIC2, ESR2, EVC2, FAAP20, FLNA, FLNC, GET4, GSN, H1-0, H1-2, H1-3, H1-4, H1-5, H2AC21, H2AX, H2AZ2, H2BC14, H2BC21, H2BC8, H3-3A, H4C1, HADHA, HK2, HNRNPC, HNRNPM, HNRNPU, HP1BP3, HSD17B11, HSD3B7, HSPA1A…
Catalytic complex	GO:1902494	47 / 1539	0.21	0.01320	C3, CSNK2A1, CUL4B, DDOST, DERL1, DYNC1H1, DYNC2LI1, EIF4A3, F2, FBXO2, HNRNPC, HNRNPM, HNRNPU, IGF1R, INSR, KLHL15, LMO7, MAGT1, MEN1, MYO1C, NDUFV1, OGT, OST4, PIGT, PNN, PPP1CA, PPP1CB, PPP1CC, PRKACA, PRKN, PSMD11, PSME1, RAC1, RAC2, RAC3, RBMX, RPN1, RPN2, SMARCA4, SNW1, STT3A, STT3B, SYNCRIP, SYVN1, VIRMA, XRCC5, XRCC6
Membrane	GO:0016020	283 / 9523	0.19	2.55e-24	ADPGK, AIFM1, AKAP1, ALKAL2, APBA3, APOB, ARF6, ARHGEF4, ASPH, ATG9A, ATP2A1, ATP2A2, ATP5F1B, AXL, B3GAT1, B3GNT3, BCAP31, BIRC3, C3, C4A, C4B, C5, CA9, CALR3, CALU, CANX, CAV1, CBX3, CCDC47, CCDC8, CDC42, CEMIP, CEPT1, CFTR, CHCHD3, CIT, CKAP4, CLGN, CLTC, COPA, CPT1A, CSNK2A1, CTSB, CXADR, CYP2C9, DDOST, DERL1, DHFR2, DIRAS3, DNAJB11, DNAJB6, DNAJC1, DNAJC16, DNAJC22, DNAJC25, DNAJC3, DNM2, DP…
Cytosol	GO:0005829	161 / 5438	0.19	9.20e-9	AIFM1, AKAP1, ALDH7A1, APOB, ARF6, ARHGEF4, ATM, BCAP31, BIRC3, BLMH, BRWD1, C9orf78, CCDC8, CDC42, CENPA, CEP135, CFTR, CIT, CLTC, COPA, COPS7A, CSNK2A1, CUL4B, CYFIP1, DHFR2, DNAJB6, DNAJC3, DNM2, DYNC1H1, DYNC2LI1, EEF2, EGLN3, EHD2, EIF4A1, EIF4A3, EIF4G1, EMD, ERBB2, ERLIN2, FBXO2, FKBP8, FLNA, FLNC, FNDC3A, GET4, GPC1, GSN, GTF2IRD1, H2BC14, H2BC21, H2BC8, HK2, HNRNPC, HNRNPU, HSCB, HSD17B1…
Microtubule cytoskeleton	GO:0015630	40 / 1355	0.19	0.04580	ATM, CBX3, CCDC8, CDC42, CEP135, CLTC, DNM2, DYNC1H1, DYNC2LI1, EHD2, EMD, H2AX, HK2, HNRNPU, HSPA1A, MAD2L1, MAD2L1BP, MAP1B, MAP2K1, MARCKS, NAA40, NIT2, NUMA1, PRKACA, RAB11A, RIF1, RMDN3, SEPTIN9, SLC25A5, SORBS1, STIM1, TMEM67, TUBA1B, TUBB, TUBB2A, TUBB3, TUBB4B, TUBB6, VAPA, VIM
Intracellular membrane-bounded organelle	GO:0043231	335 / 12149	0.16	2.70e-30	ADPGK, AIFM1, AK2, AKAP1, ALDH7A1, APOB, ARF6, ARL5A, ASPH, ATG9A, ATM, ATP2A1, ATP2A2, ATP5F1B, AXL, B3GAT1, B3GNT3, BCAP31, BIRC3, BLMH, BRWD1, C3, C4A, C9orf78, CA9, CALML5, CALR3, CALU, CANX, CAV1, CBX3, CCDC47, CCDC8, CDC42, CEMIP, CENPA, CEPT1, CFTR, CHCHD3, CHCHD4, CIT, CKAP4, CLGN, CLTC, COPA, COPS7A, CPT1A, CSNK2A1, CTSB, CTSS, CUL4B, CXADR, CYFIP1, CYP2C9, DDOST, DERL1, DHFR2, DNAJB11, …
Cytoplasm	GO:0005737	326 / 12056	0.15	9.90e-26	ADPGK, AGGF1, AIFM1, AK2, AKAP1, ALDH7A1, APBA3, APOB, ARF6, ARHGEF4, ARL5A, ASPH, ATG4C, ATG9A, ATM, ATP2A1, ATP2A2, ATP5F1B, B3GAT1, B3GNT3, BCAP31, BIRC3, BLMH, BRWD1, C3, C4A, C9orf78, CALML5, CALR3, CALU, CANX, CAV1, CCDC47, CCDC8, CDC42, CEMIP, CENPA, CEP135, CEPT1, CFTR, CHCHD3, CHCHD4, CIT, CKAP4, CLGN, CLTC, COPA, COPS7A, CPT1A, CSNK2A1, CTSB, CTSS, CUL4B, CXADR, CYFIP1, CYP2C9, DDOST, D…
Nuclear lumen	GO:0031981	121 / 4526	0.15	0.00053	ATM, BIRC3, BRWD1, C9orf78, CA9, CBX3, CCDC8, CENPA, COPS7A, CSNK2A1, CUL4B, CXADR, DNAJB6, DOT1L, DTX2, E2F4, EGLN3, EIF4A3, EMD, ERGIC1, ERGIC2, ESR2, FAAP20, FLNA, GET4, GJA1, GPC1, GTF2IRD1, H1-0, H1-5, H2AX, H2BC14, H2BC21, H2BC8, H3-3A, H4C1, HNRNPC, HNRNPM, HNRNPU, HP1BP3, HSCB, HSPA1A, IFI16, LMNA, LMNB1, LMNB2, LMO7, LNPK, MACROH2A1, MACROH2A2, MAD2L1, MAD2L1BP, MAPK6, MDM2, MEN1, MYG1, …
Membrane-bounded organelle	GO:0043227	350 / 13188	0.14	1.50e-31	ADPGK, AIFM1, AK2, AKAP1, ALDH7A1, APOB, ARF6, ARL5A, ASPH, ATG9A, ATM, ATP2A1, ATP2A2, ATP5F1B, AXL, B3GAT1, B3GNT3, BCAP31, BIRC3, BLMH, BRWD1, C3, C4A, C4B, C5, C9orf78, CA9, CALML5, CALR3, CALU, CANX, CAV1, CBX3, CCDC47, CCDC8, CDC42, CEMIP, CENPA, CEPT1, CFTR, CHCHD3, CHCHD4, CIT, CKAP4, CLGN, CLTC, COPA, COPS7A, CPT1A, CSNK2A1, CTSB, CTSS, CUL4B, CXADR, CYFIP1, CYP2C9, DDOST, DERL1, DHFR2, …
Intracellular organelle	GO:0043229	348 / 13231	0.14	9.49e-30	ADPGK, AIFM1, AK2, AKAP1, ALDH7A1, APOB, ARF6, ARL5A, ASPH, ATG9A, ATM, ATP2A1, ATP2A2, ATP5F1B, AXL, B3GAT1, B3GNT3, BCAP31, BIRC3, BLMH, BRWD1, C3, C4A, C9orf78, CA9, CALML5, CALR3, CALU, CANX, CAV1, CBX3, CCDC47, CCDC8, CDC42, CEMIP, CENPA, CEP135, CEPT1, CFTR, CHCHD3, CHCHD4, CIT, CKAP4, CLGN, CLTC, COPA, COPS7A, CPT1A, CSNK2A1, CTSB, CTSS, CUL4B, CXADR, CYFIP1, CYP2C9, DDOST, DERL1, DHFR2, D…
Plasma membrane	GO:0005886	147 / 5544	0.14	7.85e-5	ALKAL2, APBA3, APOB, ARF6, ARHGEF4, ASPH, ATP2A2, ATP5F1B, AXL, B3GNT3, BCAP31, C3, C4A, C4B, C5, CA9, CANX, CAV1, CCDC8, CDC42, CEMIP, CFTR, CIT, CKAP4, CLTC, CSNK2A1, CTSB, CXADR, CYP2C9, DDOST, DIRAS3, DNAJC1, DNM2, DPP4, EEF2, EGFR, EHD2, EPHA10, EPHA8, ERBB2, ERLIN2, EVC2, F2, FLNA, FLNC, GJA1, GJD3, GPC1, GSN, HK2, HLA-C, HRG, HSPA1A, HSPA5, IGF1R, INSR, KRAS, LAMP1, LAMP2, LAMP3, LMBR1L, L…
Intrinsic component of membrane	GO:0031224	151 / 5828	0.13	0.00018	ADPGK, AKAP1, ASPH, ATG9A, ATP2A1, ATP2A2, AXL, B3GAT1, B3GNT3, BCAP31, C5, CA9, CANX, CAV1, CCDC47, CEPT1, CFTR, CHCHD3, CKAP4, CLGN, CPT1A, CXADR, DDOST, DERL1, DNAJC1, DNAJC16, DNAJC22, DNAJC25, DPP4, EGFR, ELOVL5, EMC1, EMC9, EMD, EPHA10, EPHA8, ERBB2, ERGIC1, ERGIC2, ERLIN2, EVC2, FKBP8, FLNA, FNDC3A, GALNT2, GHITM, GJA1, GJD3, GLT8D1, GOLIM4, GPC1, GPX8, GXYLT1, H2BC14, H2BC21, HLA-C, HNRNP…
Cell periphery	GO:0071944	154 / 6015	0.13	0.00026	ALKAL2, APBA3, APOB, ARF6, ARHGEF4, ASPH, ATP2A2, ATP5F1B, AXL, B3GNT3, BCAP31, C3, C4A, C4B, C5, CA9, CANX, CAV1, CCDC8, CDC42, CEMIP, CFTR, CIT, CKAP4, CLTC, CSNK2A1, CTSB, CTSS, CXADR, CYP2C9, DDOST, DIRAS3, DNAJC1, DNM2, DPP4, DYNC1H1, EEF2, EGFR, EHD2, EPHA10, EPHA8, ERBB2, ERLIN2, EVC2, F2, FLNA, FLNC, GJA1, GJD3, GPC1, GSN, HK2, HLA-C, HNRNPM, HRG, HSPA1A, HSPA5, IGF1R, INSR, ITIH2, KRAS, …
Integral component of membrane	GO:0016021	145 / 5670	0.13	0.00053	ADPGK, AKAP1, ASPH, ATG9A, ATP2A1, ATP2A2, AXL, B3GAT1, B3GNT3, BCAP31, C5, CA9, CANX, CAV1, CCDC47, CEPT1, CFTR, CHCHD3, CKAP4, CLGN, CPT1A, CXADR, DDOST, DERL1, DNAJC1, DNAJC16, DNAJC22, DNAJC25, DPP4, EGFR, ELOVL5, EMC1, EMC9, EMD, EPHA10, EPHA8, ERBB2, ERGIC1, ERGIC2, ERLIN2, EVC2, FKBP8, FLNA, FNDC3A, GALNT2, GHITM, GJA1, GJD3, GLT8D1, GOLIM4, GPX8, GXYLT1, H2BC14, H2BC21, HLA-C, HNRNPU, HSD…
Nucleoplasm	GO:0005654	107 / 4169	0.13	0.00650	ATM, BIRC3, BRWD1, C9orf78, CBX3, CCDC8, CENPA, COPS7A, CSNK2A1, CUL4B, CXADR, DNAJB6, DOT1L, DTX2, E2F4, EGLN3, EIF4A3, EMD, ERGIC1, ESR2, FAAP20, GET4, GJA1, GPC1, GTF2IRD1, H1-0, H1-5, H2AX, H2BC14, H2BC21, H2BC8, H3-3A, H4C1, HNRNPC, HNRNPM, HNRNPU, HP1BP3, HSCB, HSPA1A, IFI16, LMNA, LMNB1, LMO7, LNPK, MACROH2A1, MACROH2A2, MAD2L1, MAD2L1BP, MAPK6, MDM2, MEN1, MYG1, MYO1C, NAA40, NARF, NCAPD3…
Organelle	GO:0043226	355 / 14017	0.12	2.48e-28	ADPGK, AIFM1, AK2, AKAP1, ALDH7A1, APOB, ARF6, ARL5A, ASPH, ATG9A, ATM, ATP2A1, ATP2A2, ATP5F1B, AXL, B3GAT1, B3GNT3, BCAP31, BIRC3, BLMH, BRWD1, C3, C4A, C4B, C5, C9orf78, CA9, CALML5, CALR3, CALU, CANX, CAV1, CBX3, CCDC47, CCDC8, CDC42, CEMIP, CENPA, CEP135, CEPT1, CFTR, CHCHD3, CHCHD4, CIT, CKAP4, CLGN, CLTC, COPA, COPS7A, CPT1A, CSNK2A1, CTSB, CTSS, CUL4B, CXADR, CYFIP1, CYP2C9, DDOST, DERL1,…
Nucleus	GO:0005634	193 / 7672	0.12	1.97e-5	AIFM1, ALDH7A1, ATM, ATP5F1B, BIRC3, BLMH, BRWD1, C9orf78, CA9, CALR3, CBX3, CCDC8, CEMIP, CENPA, CEPT1, CFTR, CHCHD3, CIT, COPS7A, CSNK2A1, CUL4B, CXADR, DNAJB11, DNAJB6, DNAJC1, DNM2, DOT1L, DTX2, E2F4, EEF2, EGFR, EGLN3, EHD2, EIF4A3, EIF4G1, EMD, ERBB2, ERGIC1, ERGIC2, ESR2, EVC2, FAAP20, FLNA, GET4, GJA1, GPC1, GSN, GTF2IRD1, H1-0, H1-2, H1-3, H1-4, H1-5, H2AC21, H2AX, H2AZ2, H2BC14, H2BC21,…
Intracellular anatomical structure	GO:0005622	358 / 14891	0.10	3.63e-23	ADPGK, AGGF1, AIFM1, AK2, AKAP1, ALDH7A1, APBA3, APOB, ARF6, ARHGEF4, ARL5A, ASPH, ATG4C, ATG9A, ATM, ATP2A1, ATP2A2, ATP5F1B, AXL, B3GAT1, B3GNT3, BCAP31, BIRC3, BLMH, BRWD1, C3, C4A, C9orf78, CA9, CALML5, CALR3, CALU, CANX, CAV1, CBX3, CCDC47, CCDC8, CDC42, CEMIP, CENPA, CEP135, CEPT1, CFTR, CHCHD3, CHCHD4, CIT, CKAP4, CLGN, CLTC, COPA, COPS7A, CPT1A, CSNK2A1, CTSB, CTSS, CUL4B, CXADR, CYFIP1, …
Cellular anatomical entity	GO:0110165	373 / 18293	0.03	1.92e-8	ADPGK, AGGF1, AIFM1, AK2, AKAP1, ALDH7A1, ALKAL2, APBA3, APOB, ARF6, ARHGEF4, ARL5A, ASPH, ATG4C, ATG9A, ATM, ATP2A1, ATP2A2, ATP5F1B, AXL, B3GAT1, B3GNT3, BCAP31, BIRC3, BLMH, BRWD1, C3, C4A, C4B, C5, C9orf78, CA9, CALML5, CALR3, CALU, CANX, CAV1, CBX3, CCDC47, CCDC8, CDC42, CEMIP, CENPA, CEP135, CEPT1, CFTR, CHCHD3, CHCHD4, CIT, CKAP4, CLGN, CLTC, COPA, COPS7A, CPT1A, CSNK2A1, CTSB, CTSS, CUL4B…
KEGG pathways
Protein export	hsa03060	5 / 23	1.06	0.00140	HSPA5, SEC61A1, SEC61B, SEC62, SEC63
Adherens junction	hsa04520	12 / 69	0.96	2.83e-6	CDC42, CSNK2A1, EGFR, ERBB2, IGF1R, INSR, LMO7, PTPN1, RAC2, RAC3, RHOA, SORBS1
Bladder cancer	hsa05219	7 / 40	0.96	0.00030	EGFR, ERBB2, KRAS, MAP2K1, MDM2, NRAS, THBS1
Vasopressin-regulated water reabsorption	hsa04962	7 / 43	0.93	0.00044	DYNC1H1, DYNC2LI1, PRKACA, RAB11A, RAB5A, RAB5C, STX4
Protein processing in endoplasmic reticulum	hsa04141	25 / 163	0.91	5.01e-12	BCAP31, CANX, CKAP4, DDOST, DERL1, DNAJB11, DNAJC1, DNAJC3, FBXO2, HSPA5, LMAN1, PDIA4, PRKN, RPN1, RPN2, RRBP1, SEC61A1, SEC61B, SEC62, SEC63, SSR1, STT3A, STT3B, SYVN1, UBQLN2
Central carbon metabolism in cancer	hsa05230	10 / 68	0.89	3.49e-5	EGFR, ERBB2, HK2, KRAS, MAP2K1, NRAS, NTRK1, NTRK3, RET, SLC1A5
Phagosome	hsa04145	20 / 141	0.87	4.05e-9	C3, CANX, CTSS, DYNC1H1, HLA-C, LAMP1, RAB5A, RAB5C, RAB7A, SEC61A1, SEC61B, STX7, TFRC, THBS1, TUBA1B, TUBB, TUBB2A, TUBB3, TUBB4B, TUBB6
Mitophagy - animal	hsa04137	9 / 64	0.87	0.00012	ATG9A, CSNK2A1, KRAS, NRAS, PRKN, RAB7A, RHOT2, RRAS2, UBC
Gap junction	hsa04540	12 / 87	0.86	1.29e-5	EGFR, GJA1, KRAS, MAP2K1, NRAS, PRKACA, TUBA1B, TUBB, TUBB2A, TUBB3, TUBB4B, TUBB6
Thyroid cancer	hsa05216	5 / 37	0.85	0.00680	KRAS, MAP2K1, NRAS, NTRK1, RET
Various types of N-glycan biosynthesis	hsa00513	5 / 38	0.84	0.00740	DDOST, RPN1, RPN2, STT3A, STT3B
Long-term potentiation	hsa04720	8 / 63	0.82	0.00057	CALML5, KRAS, MAP2K1, NRAS, PPP1CA, PPP1CB, PPP1CC, PRKACA
Systemic lupus erythematosus	hsa05322	11 / 94	0.79	6.62e-5	C3, C4A, C4B, C5, H2AC21, H2AX, H2AZ2, H2BC14, H2BC21, MACROH2A1, MACROH2A2
Pancreatic cancer	hsa05212	8 / 71	0.77	0.00110	CDC42, EGFR, ERBB2, KRAS, MAP2K1, RAC2, RAC3, STAT1
Antigen processing and presentation	hsa04612	7 / 64	0.76	0.00290	CANX, CTSB, CTSS, HLA-C, HSPA4, HSPA5, PSME1
Viral myocarditis	hsa05416	6 / 55	0.76	0.00640	CAV1, CXADR, EIF4G1, HLA-C, RAC2, RAC3
Proteoglycans in cancer	hsa05205	21 / 194	0.75	8.07e-8	CAV1, CDC42, EGFR, ERBB2, FLNA, FLNC, GPC1, IGF1R, KRAS, MAP2K1, MDM2, NRAS, PPP1CA, PPP1CB, PPP1CC, PRKACA, PTCH1, RHOA, RPS6, RRAS2, THBS1
Cellular senescence	hsa04218	16 / 150	0.75	5.50e-6	ATM, CALML5, E2F4, HLA-C, KRAS, MAP2K1, MDM2, NRAS, PPP1CA, PPP1CB, PPP1CC, RRAS2, SLC25A5, SLC25A6, VDAC1, VDAC2
Insulin signaling pathway	hsa04910	14 / 132	0.75	1.65e-5	CALML5, HK2, INS, INSR, KRAS, MAP2K1, NRAS, PPP1CA, PPP1CB, PPP1CC, PRKACA, PTPN1, RPS6, SORBS1
Apoptosis	hsa04210	14 / 131	0.75	1.65e-5	AIFM1, ATM, BIRC3, CTSB, CTSS, KRAS, LMNA, LMNB1, LMNB2, MAP2K1, NRAS, NTRK1, PARP1, TUBA1B
Ribosome	hsa03010	14 / 131	0.75	1.65e-5	RPL13A, RPL14, RPL24, RPL28, RPL3, RPL4, RPL6, RPL7, RPL7A, RPS3A, RPS13, RPS17, RPS6, RPS8
VEGF signaling pathway	hsa04370	6 / 56	0.75	0.00670	CDC42, KRAS, MAP2K1, NRAS, RAC2, RAC3
Vibrio cholerae infection	hsa05110	5 / 47	0.75	0.01470	CFTR, PDIA4, PRKACA, SEC61A1, SEC61B
EGFR tyrosine kinase inhibitor resistance	hsa01521	8 / 77	0.74	0.00170	AXL, EGFR, ERBB2, IGF1R, KRAS, MAP2K1, NRAS, RPS6
Alcoholism	hsa05034	15 / 146	0.73	1.29e-5	CALML5, H2AC21, H2AX, H2AZ2, H2BC14, H2BC21, KRAS, MACROH2A1, MACROH2A2, MAP2K1, NRAS, PPP1CA, PPP1CB, PPP1CC, PRKACA
N-glycan biosynthesis	hsa00510	5 / 49	0.73	0.01680	DDOST, RPN1, RPN2, STT3A, STT3B
Autophagy - animal	hsa04140	13 / 131	0.72	5.09e-5	ATG4C, ATG9A, CTSB, IGF1R, INS, KRAS, LAMP1, MAP2K1, NRAS, PRKACA, RAB1A, RAB7A, RRAS2
Bacterial invasion of epithelial cells	hsa05100	7 / 70	0.72	0.00440	CAV1, CDC42, CLTC, DNM2, RHOA, RHOG, SEPTIN9
cGMP-PKG signaling pathway	hsa04022	16 / 163	0.71	1.29e-5	ATP2A1, ATP2A2, CALML5, GTF2IRD1, INS, INSR, MAP2K1, PDE3A, PPP1CA, PPP1CB, PPP1CC, RHOA, SLC25A5, SLC25A6, VDAC1, VDAC2
HIF-1 signaling pathway	hsa04066	10 / 102	0.71	0.00054	EGFR, EGLN3, ERBB2, HK2, IGF1R, INS, INSR, MAP2K1, RPS6, TFRC
Glioma	hsa05214	7 / 71	0.71	0.00460	CALML5, EGFR, IGF1R, KRAS, MAP2K1, MDM2, NRAS
Longevity regulating pathway - multiple species	hsa04213	6 / 61	0.71	0.00890	IGF1R, INS, INSR, KRAS, PRKACA, NRAS
Endocrine resistance	hsa01522	9 / 94	0.70	0.00130	EGFR, ERBB2, ESR2, IGF1R, KRAS, MAP2K1, MDM2, NRAS, PRKACA
Necroptosis	hsa04217	13 / 147	0.67	0.00014	AIFM1, BIRC3, H2AC21, H2AX, H2AZ2, MACROH2A1, MACROH2A2, PARP1, SLC25A5, SLC25A6, STAT1, VDAC1, VDAC2
Prolactin signaling pathway	hsa04917	6 / 68	0.67	0.01390	ESR2, INS, KRAS, MAP2K1, NRAS, STAT1
Salmonella infection	hsa05132	18 / 209	0.66	1.29e-5	ARF6, BIRC3, CDC42, CYFIP1, DNM2, DYNC1H1, DYNC2LI1, FLNA, FLNC, MAP2K1, RAB5A, RAB5C, RAB7A, RAB9A, RHOA, RHOG, RHOJ, TXN
Focal adhesion	hsa04510	17 / 195	0.66	1.64e-5	BIRC3, CAV1, CDC42, EGFR, ERBB2, FLNA, FLNC, IGF1R, MAP2K1, PPP1CA, PPP1CB, PPP1CC, RAC2, RAC3, RHOA, THBS1, TLN1
Endometrial cancer	hsa05213	5 / 58	0.66	0.02950	EGFR, ERBB2, KRAS, MAP2K1, NRAS
Parkinson disease	hsa05012	20 / 236	0.65	5.50e-6	ATP5F1B, CALML5, HSPA5, LRRK2, NDUFV1, PRKACA, PRKN, PSMD11, SLC25A5, SLC25A6, TUBA1B, TUBB, TUBB2A, TUBB3, TUBB4B, TUBB6, TXN, UBC, VDAC1, VDAC2
Colorectal cancer	hsa05210	7 / 82	0.65	0.00820	EGFR, KRAS, MAP2K1, NRAS, RAC2, RAC3, RHOA
Prostate cancer	hsa05215	8 / 97	0.64	0.00550	EGFR, ERBB2, IGF1R, INS, KRAS, MAP2K1, MDM2, NRAS
Melanoma	hsa05218	6 / 72	0.64	0.01700	EGFR, IGF1R, KRAS, MAP2K1, MDM2, NRAS
Pertussis	hsa05133	6 / 73	0.64	0.01780	C3, C4A, C4B, C5, CALML5, RHOA
Regulation of actin cytoskeleton	hsa04810	17 / 209	0.63	2.75e-5	ARHGEF4, CDC42, CYFIP1, EGFR, F2, GSN, INS, KRAS, MAP2K1, NRAS, PPP1CA, PPP1CB, PPP1CC, RAC2, RAC3, RHOA, RRAS2
GnRH signaling pathway	hsa04912	7 / 87	0.63	0.01050	CALML5, CDC42, EGFR, KRAS, MAP2K1, NRAS, PRKACA
Ras signaling pathway	hsa04014	18 / 225	0.62	1.79e-5	ARF6, CALML5, CDC42, EGFR, IGF1R, INS, INSR, KRAS, MAP2K1, NRAS, NTRK1, PRKACA, RAB5A, RAB5C, RAC2, RAC3, RHOA, RRAS2
Pathogenic Escherichia coli infection	hsa05130	15 / 187	0.62	9.39e-5	ARF6, CDC42, CYFIP1, F2, MYO1B, MYO1C, RAB1A, RHOA, TMED10, TUBA1B, TUBB, TUBB2A, TUBB3, TUBB4B, TUBB6
Fc gamma R-mediated phagocytosis	hsa04666	7 / 90	0.61	0.01240	ARF6, CDC42, DNM2, GSN, MAP2K1, MARCKS, RAC2
Renal cell carcinoma	hsa05211	5 / 65	0.61	0.04290	CDC42, EGLN3, KRAS, MAP2K1, NRAS
Amphetamine addiction	hsa05031	5 / 65	0.61	0.04290	CALML5, PPP1CA, PPP1CB, PPP1CC, PRKACA
Fc epsilon RI signaling pathway	hsa04664	5 / 65	0.61	0.04290	KRAS, MAP2K1, NRAS, RAC2, RAC3
Insulin resistance	hsa04931	8 / 106	0.60	0.00810	CPT1A, INS, INSR, OGT, PPP1CA, PPP1CB, PPP1CC, PTPN1
Endocytosis	hsa04144	18 / 241	0.59	3.53e-5	ARF6, CAV1, CDC42, CLTC, DNM2, EGFR, EHD2, HLA-C, IGF1R, MDM2, RAB11A, RAB35, RAB4A, RAB5A, RAB5C, RAB7A, RHOA, TFRC
Rap1 signaling pathway	hsa04015	15 / 201	0.59	0.00019	CALML5, CDC42, EGFR, IGF1R, INS, INSR, KRAS, MAP2K1, NRAS, RAC2, RAC3, RHOA, SIPA1L3, THBS1, TLN1
Oxytocin signaling pathway	hsa04921	11 / 147	0.59	0.00170	CALML5, EEF2, EGFR, KRAS, MAP2K1, NRAS, PPP1CA, PPP1CB, PPP1CC, PRKACA, RHOA
Phospholipase D signaling pathway	hsa04072	11 / 147	0.59	0.00170	ARF6, DNM2, EGFR, F2, INS, INSR, KRAS, MAP2K1, NRAS, RHOA, RRAS2
Oocyte meiosis	hsa04114	9 / 121	0.59	0.00540	CALML5, IGF1R, INS, MAD2L1, MAP2K1, PPP1CA, PPP1CB, PPP1CC, PRKACA
Non-small cell lung cancer	hsa05223	5 / 68	0.59	0.04600	EGFR, ERBB2, KRAS, MAP2K1, NRAS
Prion disease	hsa05020	19 / 263	0.58	3.26e-5	ATP5F1B, C5, CAV1, CSNK2A1, HSPA5, NDUFV1, PRKACA, PSMD11, RAC2, SLC25A5, SLC25A6, TUBA1B, TUBB, TUBB2A, TUBB3, TUBB4B, TUBB6, VDAC1, VDAC2
cAMP signaling pathway	hsa04024	15 / 207	0.58	0.00025	ATP2A1, ATP2A2, CALML5, CFTR, MAP2K1, PDE3A, PPP1CA, PPP1CB, PPP1CC, PRKACA, PTCH1, RAC2, RAC3, RHOA, RRAS2
FoxO signaling pathway	hsa04068	9 / 126	0.57	0.00660	ATM, EGFR, IGF1R, INS, INSR, KRAS, MAP2K1, MDM2, NRAS
Neurotrophin signaling pathway	hsa04722	8 / 112	0.57	0.01050	CALML5, CDC42, KRAS, MAP2K1, NRAS, NTRK1, NTRK3, RHOA
MicroRNAs in cancer	hsa05206	11 / 159	0.56	0.00290	ATM, EGFR, ERBB2, KRAS, MAP2K1, MARCKS, MDM2, NRAS, RHOA, THBS1, VIM
C-type lectin receptor signaling pathway	hsa04625	7 / 101	0.56	0.02000	CALML5, KRAS, MDM2, NRAS, RHOA, RRAS2, STAT1
PD-L1 expression and PD-1 checkpoint pathway in cancer	hsa05235	6 / 87	0.56	0.03620	CSNK2A1, EGFR, KRAS, MAP2K1, NRAS, STAT1
Longevity regulating pathway	hsa04211	6 / 87	0.56	0.03620	IGF1R, INS, INSR, KRAS, PRKACA, NRAS
Viral carcinogenesis	hsa05203	12 / 183	0.54	0.00260	C3, CDC42, GSN, H2BC14, H2BC21, HLA-C, KRAS, MDM2, NRAS, PRKACA, RHOA, SNW1
Thyroid hormone signaling pathway	hsa04919	8 / 120	0.54	0.01470	ATP2A1, ATP2A2, KRAS, MAP2K1, MDM2, NRAS, PRKACA, STAT1
Inflammatory mediator regulation of TRP channels	hsa04750	6 / 92	0.53	0.04290	CALML5, NTRK1, PPP1CA, PPP1CB, PPP1CC, PRKACA
mRNA surveillance pathway	hsa03015	6 / 93	0.53	0.04380	EIF4A3, PNN, PPP1CA, PPP1CB, PPP1CC, RNPS1
Choline metabolism in cancer	hsa05231	6 / 95	0.52	0.04600	EGFR, KRAS, MAP2K1, NRAS, RAC2, RAC3
Progesterone-mediated oocyte maturation	hsa04914	6 / 95	0.52	0.04600	IGF1R, INS, KRAS, MAD2L1, MAP2K1, PRKACA
Alzheimer disease	hsa05010	22 / 354	0.51	4.41e-5	ATP2A1, ATP2A2, ATP5F1B, CALML5, CSNK2A1, INS, INSR, KRAS, MAP2K1, NDUFV1, NRAS, PSMD11, SLC25A5, SLC25A6, TUBA1B, TUBB, TUBB2A, TUBB3, TUBB4B, TUBB6, VDAC1, VDAC2
Human T cell leukemia virus 1 infection	hsa05166	13 / 210	0.51	0.00260	ATM, CANX, HLA-C, KRAS, MAD2L1, MAP2K1, NRAS, PRKACA, SLC25A5, SLC25A6, TLN1, VDAC1, VDAC2
Shigellosis	hsa05131	13 / 218	0.50	0.00330	ARF6, ATM, C3, CBX3, CDC42, EGFR, HK2, MDM2, RHOA, SEPTIN9, TLN1, UBC, VDAC1
MAPK signaling pathway	hsa04010	17 / 286	0.49	0.00064	CDC42, EGFR, ERBB2, FLNA, FLNC, IGF1R, INS, INSR, KRAS, MAP2K1, NRAS, NTRK1, PPM1A, PRKACA, RAC2, RAC3, RRAS2
Calcium signaling pathway	hsa04020	11 / 191	0.48	0.00880	ASPH, ATP2A1, ATP2A2, CALML5, EGFR, ERBB2, PRKACA, SLC25A5, SLC25A6, VDAC1, VDAC2
Platelet activation	hsa04611	7 / 122	0.48	0.04380	F2, PPP1CA, PPP1CB, PPP1CC, PRKACA, RHOA, TLN1
RNA transport	hsa03013	9 / 161	0.47	0.02260	CYFIP1, EIF4A1, EIF4A3, EIF4G1, NUP155, NUP50, PNN, RNPS1, SNUPN
Yersinia infection	hsa05135	7 / 124	0.47	0.04600	ARF6, CDC42, MAP2K1, RHOA, RHOG, RAC2, RAC3
Amyotrophic lateral sclerosis	hsa05014	19 / 350	0.46	0.00074	ATP5F1B, DERL1, GPX8, HSPA5, NDUFV1, NUP155, NUP50, PRKN, PSMD11, RAB1A, RAB5A, TUBA1B, TUBB, TUBB2A, TUBB3, TUBB4B, TUBB6, UBQLN2, VDAC1
Tuberculosis	hsa05152	9 / 165	0.46	0.02590	C3, CALML5, CTSS, LAMP1, RAB5A, RAB5C, RAB7A, RHOA, STAT1
mTOR signaling pathway	hsa04150	8 / 150	0.45	0.04290	IGF1R, INS, INSR, KRAS, MAP2K1, NRAS, RHOA, RPS6
Huntington disease	hsa05016	15 / 295	0.43	0.00550	ATP5F1B, CLTC, GPX8, NDUFV1, PSMD11, SLC25A5, SLC25A6, TUBA1B, TUBB, TUBB2A, TUBB3, TUBB4B, TUBB6, VDAC1, VDAC2
Human cytomegalovirus infection	hsa05163	11 / 217	0.43	0.01890	CALML5, EGFR, HLA-C, KRAS, MAP2K1, MDM2, NRAS, PRKACA, RAC2, RAC3, RHOA
Axon guidance	hsa04360	9 / 176	0.43	0.03620	CDC42, EPHA8, KRAS, NRAS, PTCH1, RAC2, RAC3, RHOA, RHOD
Tight junction	hsa04530	8 / 157	0.43	0.04730	CDC42, CFTR, ERBB2, HSPA4, PRKACA, RAB13, RHOA, TUBA1B
Chemokine signaling pathway	hsa04062	9 / 186	0.41	0.04520	CDC42, KRAS, MAP2K1, NRAS, PRKACA, RAC2, RAC3, RHOA, STAT1
Pathways in cancer	hsa05200	21 / 515	0.33	0.00750	BIRC3, CALML5, CDC42, EGFR, EGLN3, ERBB2, ESR2, F2, IGF1R, KRAS, MAP2K1, MDM2, NRAS, NTRK1, PRKACA, PTCH1, RAC2, RAC3, RET, RHOA, STAT1
Reactome pathways
Signaling by Ras GTPase mutants	HSA-9753512	2 / 3	1.54	0.02870	KRAS, NRAS
Signaling by Ras GAP mutants	HSA-9753510	2 / 3	1.54	0.02870	KRAS, NRAS
Breakdown of the nuclear lamina	HSA-352238	2 / 3	1.54	0.02870	LMNA, LMNB1
Vpr-mediated induction of apoptosis by mitochondrial outer membrane permeabilization	HSA-180897	2 / 3	1.54	0.02870	SLC25A5, SLC25A6
Activation of C3 and C5	HSA-174577	4 / 7	1.48	0.00081	C3, C4A, C4B, C5
PLCG1 events in ErbB2 signaling	HSA-1251932	2 / 4	1.42	0.03790	EGFR, ERBB2
Formation of senescence-associated heterochromatin foci (SAHF)	HSA-2559584	6 / 15	1.32	6.33e-5	H1-0, H1-2, H1-3, H1-4, H1-5, LMNB1
IRS activation	HSA-74713	2 / 5	1.32	0.04910	INS, INSR
NOSTRIN-mediated eNOS trafficking	HSA-203641	2 / 5	1.32	0.04910	CAV1, DNM2
Activation of Ras in B cells	HSA-1169092	2 / 5	1.32	0.04910	KRAS, NRAS
Apoptosis-induced DNA fragmentation	HSA-140342	5 / 13	1.31	0.00040	H1-0, H1-2, H1-3, H1-4, H1-5
Activated NTRK3 signals through Ras	HSA-9034864	3 / 8	1.29	0.01130	KRAS, NRAS, NTRK3
Rho GTPases activate KTN1	HSA-5625970	4 / 11	1.28	0.00240	CDC42, RAC1, RHOA, RHOG
Prevention of phagosomal–lysosomal fusion	HSA-9636383	3 / 9	1.24	0.01400	RAB5A, RAB7A, UBC
SHC-related events triggered by IGF1R	HSA-2428933	3 / 9	1.24	0.01400	IGF1R, KRAS, NRAS
EGFR transactivation by gastrin	HSA-2179392	3 / 9	1.24	0.01400	EGFR, KRAS, NRAS
Microtubule-dependent trafficking of connexons from Golgi to the plasma membrane	HSA-190840	6 / 19	1.22	0.00017	GJA1, TUBA1B, TUBB2A, TUBB3, TUBB4B, TUBB6
PTK6 regulates Rho GTPases, Ras GTPase and MAP kinases	HSA-8849471	4 / 14	1.18	0.00420	KRAS, NRAS, RAC1, RHOA
Constitutive signaling by overexpressed ErbB2	HSA-9634285	3 / 11	1.16	0.01970	ERBB2, KRAS, NRAS
Formation of annular gap junctions	HSA-196025	3 / 11	1.16	0.01970	CLTC, DNM2, GJA1
Mitochondrial calcium ion transport	HSA-8949215	6 / 23	1.14	0.00036	AKAP1, PHB1, PHB2, STOML2, VDAC1, VDAC2
Rho GTPases activate CIT	HSA-5625900	5 / 19	1.14	0.00140	CIT, PPP1CB, RAC1, RHOA, RHOC
Rho GTPases activate IQGAPs	HSA-5626467	8 / 31	1.13	2.08e-5	CDC42, MEN1, RAC1, TUBA1B, TUBB2A, TUBB3, TUBB4B, TUBB6
Signaling by ErbB2 ECD mutants	HSA-9665348	4 / 16	1.12	0.00610	EGFR, ERBB2, KRAS, NRAS
GRB2 events in ErbB2 signaling	HSA-1963640	4 / 16	1.12	0.00610	EGFR, ERBB2, KRAS, NRAS
Signaling by PDGFRA extracellular domain mutants	HSA-9673770	3 / 12	1.12	0.02270	KRAS, NRAS, STAT1
Signaling by PDGFRA transmembrane, juxtamembrane and kinase domain mutants	HSA-9673767	3 / 12	1.12	0.02270	KRAS, NRAS, STAT1
Aggrephagy	HSA-9646399	10 / 42	1.10	1.76e-6	CFTR, DYNC1H1, PRKN, TUBA1B, TUBB2A, TUBB3, TUBB4B, TUBB6, UBC, VIM
Post-chaperonin tubulin folding pathway	HSA-389977	5 / 22	1.08	0.00220	TUBA1B, TUBB2A, TUBB3, TUBB4B, TUBB6
IRF3-mediated induction of type I IFN	HSA-3270619	3 / 13	1.08	0.02670	IFI16, XRCC5, XRCC6
GRB2 events in EGFR signaling	HSA-179812	3 / 13	1.08	0.02670	EGFR, KRAS, NRAS
DNA damage/telomere stress-induced senescence	HSA-2559586	13 / 60	1.06	7.79e-8	ATM, H1-0, H1-2, H1-3, H1-4, H1-5, H2AX, H2AZ2, H2BC14, H2BC21, LMNB1, TERF2, TERF2IP
Depolymerisation of the nuclear lamina	HSA-4419969	3 / 14	1.05	0.03010	EMD, LMNA, LMNB1
SHC1 events in EGFR signaling	HSA-180336	3 / 14	1.05	0.03010	EGFR, KRAS, NRAS
Retrograde neurotrophin signalling	HSA-177504	3 / 14	1.05	0.03010	CLTC, DNM2, NTRK1
Triglyceride catabolism	HSA-163560	5 / 24	1.04	0.00290	CAV1, PPP1CA, PPP1CB, PPP1CC, PRKACA
Constitutive signaling by ligand-responsive EGFR cancer variants	HSA-1236382	4 / 19	1.04	0.00970	EGFR, KRAS, NRAS, UBC
Formation of tubulin folding intermediates by CCT/TriC	HSA-389960	5 / 25	1.02	0.00330	TUBA1B, TUBB2A, TUBB3, TUBB4B, TUBB6
ErbB2 regulates cell motility	HSA-6785631	3 / 15	1.02	0.03400	EGFR, ERBB2, RHOA
Constitutive signaling by EGFRvIII	HSA-5637810	3 / 15	1.02	0.03400	EGFR, KRAS, NRAS
Apoptotic execution phase	HSA-75153	10 / 52	1.00	9.14e-6	BCAP31, GSN, H1-0, H1-2, H1-3, H1-4, H1-5, LMNA, LMNB1, VIM
Gap junction assembly	HSA-190861	7 / 37	1.00	0.00040	GJA1, GJD3, TUBA1B, TUBB2A, TUBB3, TUBB4B, TUBB6
Rho GTPases activate PAKs	HSA-5627123	4 / 21	1.00	0.01280	CDC42, FLNA, PPP1CB, RAC1
Signal transduction by L1	HSA-445144	4 / 21	1.00	0.01280	CSNK2A1, EGFR, MAP2K1, RAC1
Rab geranylgeranylation	HSA-8873719	12 / 65	0.99	1.03e-6	RAB11A, RAB13, RAB1A, RAB1B, RAB21, RAB35, RAB3B, RAB4A, RAB5A, RAB5C, RAB7A, RAB9A
Gap junction trafficking	HSA-190828	9 / 48	0.99	3.97e-5	CLTC, DNM2, GJA1, GJD3, TUBA1B, TUBB2A, TUBB3, TUBB4B, TUBB6
Processing of SMDT1	HSA-8949664	3 / 16	0.99	0.03820	PHB1, PHB2, STOML2
SRP-dependent co-translational protein targeting to membrane	HSA-1799339	20 / 110	0.98	7.92e-11	DDOST, RPL13A, RPL14, RPL24, RPL28, RPL3, RPL4, RPL6, RPL7, RPL7A, RPN1, RPN2, RPS13, RPS17, RPS3A, RPS6, RPS8, SEC61A1, SEC61B, SSR1
Packaging of telomere ends	HSA-171306	6 / 33	0.98	0.00150	H2AX, H2AZ2, H2BC14, H2BC21, TERF2, TERF2IP
Signaling by ErbB2 TMD/JMD mutants	HSA-9665686	4 / 22	0.98	0.01400	EGFR, ERBB2, KRAS, NRAS
Chaperone-mediated autophagy	HSA-9613829	4 / 22	0.98	0.01400	CFTR, LAMP2, UBC, VIM
Insertion of tail-anchored proteins into the endoplasmic reticulum membrane	HSA-9609523	4 / 22	0.98	0.01400	EMD, GET4, SEC61B, VAPA
Deregulated CDK5 triggers multiple neurodegenerative pathways in Alzheimer's disease models	HSA-8862803	4 / 22	0.98	0.01400	LMNA, LMNB1, PRDX1, PRDX2
SHC1 events in ErbB2 signaling	HSA-1250196	4 / 22	0.98	0.01400	EGFR, ERBB2, KRAS, NRAS
Raf activation	HSA-5673000	6 / 34	0.97	0.00170	KRAS, MAP2K1, NRAS, PHB1, PPP1CB, PPP1CC
Activation of AMPK downstream of NMDARs	HSA-9619483	5 / 28	0.97	0.00470	TUBA1B, TUBB2A, TUBB3, TUBB4B, TUBB6
Downregulation of SMAD2/3:SMAD4 transcriptional activity	HSA-2173795	5 / 29	0.96	0.00530	PARP1, PPM1A, SNW1, STAT1, UBC
Viral mRNA translation	HSA-192823	15 / 88	0.95	7.79e-8	DNAJC3, RPL13A, RPL14, RPL24, RPL28, RPL3, RPL4, RPL6, RPL7, RPL7A, RPS13, RPS17, RPS3A, RPS6, RPS8
Peptide chain elongation	HSA-156902	15 / 88	0.95	7.79e-8	EEF2, RPL13A, RPL14, RPL24, RPL28, RPL3, RPL4, RPL6, RPL7, RPL7A, RPS13, RPS17, RPS3A, RPS6, RPS8
Signaling by PTK6	HSA-8848021	9 / 54	0.94	8.72e-5	EGFR, ERBB2, KRAS, LRRK2, NRAS, PTPN1, RAC1, RHOA, UBC
Sema4D in semaphorin signaling	HSA-400685	4 / 24	0.94	0.01770	ERBB2, RAC1, RHOA, RHOC
Initiation of nuclear envelope (NE) reformation	HSA-2995383	3 / 18	0.94	0.04840	EMD, LMNA, LMNB1
Selective autophagy	HSA-9663891	13 / 80	0.93	1.03e-6	ATM, CFTR, CSNK2A1, DYNC1H1, PRKN, TUBA1B, TUBB2A, TUBB3, TUBB4B, TUBB6, UBC, VDAC1, VIM
Maturation of spike protein	HSA-9694548	6 / 37	0.93	0.00240	CANX, DDOST, MAGT1, RPN1, RPN2, STT3A
RhoH GTPase cycle	HSA-9013407	6 / 37	0.93	0.00240	CAV1, RAB7A, SLC1A5, STOM, TFRC, TUBA1B
Cleavage of the damaged purine	HSA-110331	6 / 37	0.93	0.00240	H2AX, H2AZ2, H2BC14, H2BC21, TERF2, TERF2IP
Recognition and association of DNA glycosylase with site containing an affected purine	HSA-110330	6 / 37	0.93	0.00240	H2AX, H2AZ2, H2BC14, H2BC21, TERF2, TERF2IP
Sealing of the nuclear envelope (NE) by ESCRT-III	HSA-9668328	5 / 31	0.93	0.00680	TUBA1B, TUBB2A, TUBB3, TUBB4B, TUBB6
Nonsense-mediated decay (NMD) independent of the exon junction complex (EJC)	HSA-975956	15 / 94	0.92	1.40e-7	EIF4G1, RPL13A, RPL14, RPL24, RPL28, RPL3, RPL4, RPL6, RPL7, RPL7A, RPS13, RPS17, RPS3A, RPS6, RPS8
IRE1alpha activates chaperones	HSA-381070	8 / 50	0.92	0.000310	DNAJB11, DNAJC3, HSPA5, LMNA, PDIA5, SSR1, SYVN1, TLN1
TBC/RabGAPs	HSA-8854214	7 / 44	0.92	0.000950	ARF6, RAB11A, RAB35, RAB4A, RAB5A, RAB5C, RAB7A
Signaling by ErbB2 KD mutants	HSA-9664565	4 / 25	0.92	0.01970	EGFR, ERBB2, KRAS, NRAS
Deadenylation of mRNA	HSA-429947	4 / 25	0.92	0.01970	EIF4A1, EIF4A3, EIF4G1, TUT7
Translocation of SLC2A4 (GLUT4) to the plasma membrane	HSA-1445148	11 / 71	0.91	1.48e-5	MYO1C, RAB11A, RAB13, RAB4A, RAC1, STX4, TUBA1B, TUBB2A, TUBB3, TUBB4B, TUBB6
Downregulation of TGF-beta receptor signaling	HSA-2173788	4 / 26	0.91	0.02130	PPP1CA, PPP1CB, PPP1CC, UBC
Eukaryotic translation termination	HSA-72764	14 / 92	0.90	7.07e-7	RPL13A, RPL14, RPL24, RPL28, RPL3, RPL4, RPL6, RPL7, RPL7A, RPS3A, RPS13, RPS17, RPS6, RPS8
Selenocysteine synthesis	HSA-2408557	14 / 92	0.90	7.07e-7	RPL13A, RPL14, RPL24, RPL28, RPL3, RPL4, RPL6, RPL7, RPL7A, RPS3A, RPS13, RPS17, RPS6, RPS8
Meiotic synapsis	HSA-1221632	9 / 60	0.90	0.00017	H2AX, H2AZ2, H2BC14, H2BC21, LMNA, LMNB1, SUN2, TERF2, TERF2IP
Nonsense-mediated decay (NMD) enhanced by the exon junction complex (EJC)	HSA-975957	17 / 114	0.89	4.41e-8	EIF4A3, EIF4G1, RNPS1, RPL13A, RPL14, RPL24, RPL28, RPL3, RPL4, RPL6, RPL7, RPL7A, RPS13, RPS17, RPS3A, RPS6, RPS8
RhoJ GTPase cycle	HSA-9013409	8 / 54	0.89	0.00047	CAV1, CDC42, GJA1, RAB7A, RHOJ, SLC1A5, STOM, TFRC
Prefoldin-mediated transfer of substrate to CCT/TriC	HSA-389957	4 / 27	0.89	0.02280	TUBB2A, TUBB3, TUBB4B, TUBB6
L13a-mediated translational silencing of ceruloplasmin expression	HSA-156827	16 / 110	0.88	1.39e-7	EIF4A1, EIF4G1, RPL13A, RPL14, RPL24, RPL28, RPL3, RPL4, RPL6, RPL7, RPL7A, RPS13, RPS17, RPS3A, RPS6, RPS8
GTP hydrolysis and joining of the 60S ribosomal subunit	HSA-72706	16 / 111	0.88	1.46e-7	EIF4A1, EIF4G1, RPL13A, RPL14, RPL24, RPL28, RPL3, RPL4, RPL6, RPL7, RPL7A, RPS13, RPS17, RPS3A, RPS6, RPS8
Recycling pathway of L1	HSA-437239	7 / 48	0.88	0.00140	CLTC, DNM2, TUBA1B, TUBB2A, TUBB3, TUBB4B, TUBB6
XBP1(S) activates chaperone genes	HSA-381038	7 / 48	0.88	0.00140	DNAJB11, DNAJC3, LMNA, PDIA5, SSR1, SYVN1, TLN1
Cleavage of the damaged pyrimidine	HSA-110329	6 / 42	0.88	0.00380	H2AX, H2AZ2, H2BC14, H2BC21, TERF2, TERF2IP
Recognition and association of DNA glycosylase with site containing an affected pyrimidine	HSA-110328	6 / 42	0.88	0.00380	H2AX, H2AZ2, H2BC14, H2BC21, TERF2, TERF2IP
GPVI-mediated activation cascade	HSA-114604	5 / 35	0.88	0.01020	CDC42, RAC1, RAC2, RHOA, RHOG
Response of EIF2AK4 (GCN2) to amino acid deficiency	HSA-9633012	14 / 100	0.87	1.45e-6	RPL13A, RPL14, RPL24, RPL28, RPL3, RPL4, RPL6, RPL7, RPL7A, RPS3A, RPS13, RPS17, RPS6, RPS8
Formation of a pool of free 40S subunits	HSA-72689	14 / 100	0.87	1.45e-6	RPL13A, RPL14, RPL24, RPL28, RPL3, RPL4, RPL6, RPL7, RPL7A, RPS3A, RPS13, RPS17, RPS6, RPS8
Transcriptional activity of SMAD2/SMAD3:SMAD4 heterotrimer	HSA-2173793	7 / 50	0.87	0.00170	E2F4, MEN1, PARP1, PPM1A, SNW1, STAT1, UBC
Non-homologous end joining (NHEJ)	HSA-5693571	7 / 51	0.86	0.00180	ATM, H2AX, H2BC14, H2BC21, RIF1, XRCC5, XRCC6
SARS-CoV-1 modulates host translation machinery	HSA-9735869	5 / 36	0.86	0.01130	RPS13, RPS17, RPS3A, RPS6, RPS8
Antigen presentation: folding, assembly and peptide loading of class I MHC	HSA-983170	4 / 29	0.86	0.02790	BCAP31, CANX, HLA-C, HSPA5
Mitophagy	HSA-5205647	4 / 29	0.86	0.02790	CSNK2A1, PRKN, UBC, VDAC1
Influenza infection	HSA-168255	21 / 155	0.85	2.36e-9	CANX, CLTC, DNAJC3, NUP155, NUP50, PARP1, RPL13A, RPL14, RPL24, RPL28, RPL3, RPL4, RPL6, RPL7, RPL7A, RPS13, RPS17, RPS3A, RPS6, RPS8, SLC25A6
Influenza viral RNA transcription and replication	HSA-168273	18 / 135	0.85	5.95e-8	DNAJC3, NUP155, NUP50, PARP1, RPL13A, RPL14, RPL24, RPL28, RPL3, RPL4, RPL6, RPL7, RPL7A, RPS13, RPS17, RPS3A, RPS6, RPS8
RhoQ GTPase cycle	HSA-9013406	8 / 59	0.85	0.00079	CAV1, CDC42, CFTR, GJA1, RAB7A, SLC1A5, STOM, TFRC
RhoD GTPase cycle	HSA-9013405	7 / 52	0.85	0.00200	CAV1, EMD, LMAN1, LMNB1, RAB7A, RHOD, TOR1AIP1
COPI-independent Golgi-to-ER retrograde traffic	HSA-6811436	7 / 52	0.85	0.00200	DYNC1H1, GALNT2, TUBA1B, TUBB2A, TUBB3, TUBB4B, TUBB6
Assembly of the ORC complex at the origin of replication	HSA-68616	5 / 38	0.84	0.01350	H2AX, H2AZ2, H2BC14, H2BC21, ORC3
Apoptotic cleavage of cellular proteins	HSA-111465	5 / 38	0.84	0.01350	BCAP31, GSN, LMNA, LMNB1, VIM
Regulation of necroptotic cell death	HSA-5675482	4 / 31	0.83	0.03220	BIRC3, OGT, PRKN, UBC
Rho GTPases activate PKNs	HSA-5625740	8 / 63	0.82	0.00110	H2AX, H2AZ2, H2BC14, H2BC21, PPP1CB, RAC1, RHOA, RHOC
Inhibition of DNA recombination at telomere	HSA-9670095	6 / 48	0.82	0.00650	H2AX, H2AZ2, H2BC14, H2BC21, TERF2, TERF2IP
RNA polymerase I promoter opening	HSA-73728	4 / 32	0.82	0.03440	H2AX, H2AZ2, H2BC14, H2BC21
Nuclear envelope (NE) reassembly	HSA-2995410	9 / 74	0.81	0.00058	EMD, LMNA, LMNB1, NUP155, TUBA1B, TUBB2A, TUBB3, TUBB4B, TUBB6
Translation of structural proteins	HSA-9694635	7 / 57	0.81	0.00300	CANX, DDOST, MAGT1, RPN1, RPN2, STT3A, UBC
RhoF GTPase cycle	HSA-9035034	5 / 41	0.81	0.01670	CAV1, LMNB1, RAB7A, RHOF, TOR1AIP1
Signaling by TGF-beta receptor complex	HSA-170834	11 / 92	0.80	0.00012	E2F4, MEN1, PARP1, PPM1A, PPP1CA, PPP1CB, PPP1CC, RHOA, SNW1, STAT1, UBC
Ribosomal scanning and start codon recognition	HSA-72702	7 / 58	0.80	0.00320	EIF4A1, EIF4G1, RPS13, RPS17, RPS3A, RPS6, RPS8
Translation initiation complex formation	HSA-72649	7 / 58	0.80	0.00320	EIF4A1, EIF4G1, RPS13, RPS17, RPS3A, RPS6, RPS8
Signaling by ErbB2	HSA-1227986	6 / 50	0.80	0.00760	EGFR, ERBB2, KRAS, NRAS, RHOA, UBC
Signaling by Robo receptors	HSA-376176	25 / 215	0.79	7.06e-10	CDC42, EIF4A3, EIF4G1, GPC1, PRKACA, PSMD11, PSME1, RAC1, RHOA, RNPS1, RPL13A, RPL14, RPL24, RPL28, RPL3, RPL4, RPL6, RPL7, RPL7A, RPS13, RPS17, RPS3A, RPS6, RPS8, UBC
Regulation of expression of Slits and Robos	HSA-9010553	20 / 169	0.79	4.64e-8	EIF4A3, EIF4G1, PSMD11, PSME1, RNPS1, RPL13A, RPL14, RPL24, RPL28, RPL3, RPL4, RPL6, RPL7, RPL7A, RPS13, RPS17, RPS3A, RPS6, RPS8, UBC
Mitotic prophase	HSA-68875	13 / 111	0.79	2.32e-5	EMD, H2AX, H2AZ2, H2BC14, H2BC21, LMNA, LMNB1, NCAPD3, NUMA1, NUP155, NUP50, RAB1A, RAB1B
HCMV early events	HSA-9609690	12 / 102	0.79	5.57e-5	DYNC1H1, EGFR, H2AC21, H2BC14, H2BC21, NUP155, NUP50, TUBA1B, TUBB2A, TUBB3, TUBB4B, TUBB6
RND2 GTPase cycle	HSA-9696270	5 / 43	0.79	0.01970	CAV1, CKAP4, RBMX, RND2, TFRC
Assembly and cell surface presentation of NMDA receptors	HSA-9609736	5 / 43	0.79	0.01970	TUBA1B, TUBB2A, TUBB3, TUBB4B, TUBB6
Condensation of prophase chromosomes	HSA-2299718	5 / 43	0.79	0.01970	H2AX, H2AZ2, H2BC14, H2BC21, NCAPD3
DNA methylation	HSA-5334118	4 / 34	0.79	0.04020	H2AX, H2AZ2, H2BC14, H2BC21
Signalling to ERKs	HSA-187687	4 / 34	0.79	0.04020	KRAS, MAP2K1, NRAS, NTRK1
Anchoring of the basal body to the plasma membrane	HSA-5620912	11 / 97	0.78	0.00017	CEP135, DYNC1H1, PRKACA, RAB11A, TCTN1, TCTN2, TCTN3, TMEM216, TMEM67, TUBB, TUBB4B
Meiosis	HSA-1500620	10 / 88	0.78	0.00039	ATM, H2AX, H2AZ2, H2BC14, H2BC21, LMNA, LMNB1, SUN2, TERF2, TERF2IP
N-glycan trimming in the ER and calnexin/calreticulin cycle	HSA-532668	4 / 35	0.78	0.04320	CANX, DERL1, SYVN1, UBC
Macroautophagy	HSA-1632852	15 / 133	0.77	5.74e-6	ATG4C, ATG9A, ATM, CFTR, CSNK2A1, DYNC1H1, PRKN, TUBA1B, TUBB2A, TUBB3, TUBB4B, TUBB6, UBC, VDAC1, VIM
Post NMDA receptor activation events	HSA-438064	9 / 80	0.77	0.00095	KRAS, NRAS, PRKACA, RAC1, TUBA1B, TUBB2A, TUBB3, TUBB4B, TUBB6
Intraflagellar transport	HSA-5620924	6 / 53	0.77	0.00970	DYNC2LI1, TUBA1B, TUBB2A, TUBB3, TUBB4B, TUBB6
Signaling downstream of Ras mutants	HSA-9649948	5 / 45	0.77	0.02210	KRAS, MAP2K1, NRAS, PHB1, TLN1
Carboxyterminal post-translational modifications of tubulin	HSA-8955332	5 / 45	0.77	0.02210	TUBA1B, TUBB2A, TUBB3, TUBB4B, TUBB6
Paradoxical activation of Raf signaling by kinase inactive B-Raf	HSA-6802955	5 / 45	0.77	0.02210	KRAS, MAP2K1, NRAS, PHB1, TLN1
Signaling by moderate kinase activity B-Raf mutants	HSA-6802946	5 / 45	0.77	0.02210	KRAS, MAP2K1, NRAS, PHB1, TLN1
ERCC6 (CSB) and EHMT2 (G9a) positively regulate rRNA expression	HSA-427389	5 / 45	0.77	0.02210	CBX3, H2AX, H2AZ2, H2BC14, H2BC21
Signaling by high-kinase activity B-Raf mutants	HSA-6802948	4 / 36	0.77	0.04700	KRAS, MAP2K1, NRAS, TLN1
Activated PKN1 stimulates transcription of AR (androgen receptor) regulated genes KLK2 and KLK3	HSA-5625886	4 / 36	0.77	0.04700	H2AX, H2AZ2, H2BC14, H2BC21
Detoxification of reactive oxygen species	HSA-3299685	4 / 36	0.77	0.04700	GPX8, PRDX1, PRDX2, TXN
COPI-mediated anterograde transport	HSA-6807878	11 / 101	0.76	0.00023	COPA, DYNC1H1, INS, RAB1A, RAB1B, TMED10, TUBA1B, TUBB2A, TUBB3, TUBB4B, TUBB6
Oncogenic MAPK signaling	HSA-6802957	9 / 82	0.76	0.00110	AGGF1, KRAS, LMNA, MAP2K1, NRAS, PHB1, PPP1CB, PPP1CC, TLN1
Diseases of programmed cell death	HSA-9645723	8 / 73	0.76	0.00240	H2AX, H2AZ2, H2BC14, H2BC21, LMNA, LMNB1, PRDX1, PRDX2
RhoG GTPase cycle	HSA-9013408	8 / 73	0.76	0.00240	CAV1, CDC42, CYFIP1, EMD, LMAN1, RAB7A, RHOG, TFRC
HSP90 chaperone cycle for steroid hormone receptors (SHR) in the presence of ligand	HSA-3371497	6 / 55	0.76	0.01130	DYNC1H1, TUBA1B, TUBB2A, TUBB3, TUBB4B, TUBB6
Autophagy	HSA-9612973	16 / 148	0.75	3.80e-6	ATG4C, ATG9A, ATM, CFTR, CSNK2A1, DYNC1H1, LAMP2, PRKN, TUBA1B, TUBB2A, TUBB3, TUBB4B, TUBB6, UBC, VDAC1, VIM
Recruitment of NuMA to mitotic centrosomes	HSA-380320	10 / 93	0.75	0.00056	CEP135, DYNC1H1, NUMA1, PRKACA, TUBA1B, TUBB, TUBB2A, TUBB3, TUBB4B, TUBB6
Mitochondrial protein import	HSA-1268020	7 / 65	0.75	0.00530	ATP5F1B, CHCHD3, CHCHD4, HSCB, SLC25A6, TIMM23, VDAC1
Plasma lipoprotein clearance	HSA-8964043	4 / 37	0.75	0.04940	APOB, CLTC, NCEH1, UBC
SIRT1 negatively regulates rRNA expression	HSA-427359	4 / 37	0.75	0.04940	H2AX, H2AZ2, H2BC14, H2BC21
Interactions of Vpr with host cellular proteins	HSA-176033	4 / 37	0.75	0.04940	NUP155, NUP50, SLC25A5, SLC25A6
Clathrin-mediated endocytosis	HSA-8856828	15 / 145	0.74	1.45e-5	APOB, ARF6, CFTR, CLTC, COPS7A, DNM2, EGFR, RAB5A, RAB5C, TFRC, TGOLN2, TOR1A, TOR1B, UBC, UBQLN2
Cargo recognition for clathrin-mediated endocytosis	HSA-8856825	11 / 105	0.74	0.00031	APOB, CFTR, CLTC, COPS7A, EGFR, TFRC, TGOLN2, TOR1A, TOR1B, UBC, UBQLN2
The role of GTSE1 in G2/M progression after G2 checkpoint	HSA-8852276	8 / 77	0.74	0.00300	PSMD11, PSME1, TUBA1B, TUBB2A, TUBB3, TUBB4B, TUBB6, UBC
Rab GEFs exchange GTP for GDP on Rab	HSA-8876198	9 / 89	0.73	0.00170	RAB13, RAB1A, RAB1B, RAB21, RAB35, RAB5A, RAB5C, RAB7A, RAB9A
Signaling by MET	HSA-6806834	8 / 79	0.73	0.00330	ARF6, DOCK7, KRAS, NRAS, PTPN1, RAB4A, RAC1, UBC
Regulation of HSF1-mediated heat shock response	HSA-3371453	7 / 69	0.73	0.00700	ATM, DNAJB6, HSPA13, HSPA4, HSPA5, NUP155, NUP50
Regulation of complement cascade	HSA-977606	5 / 49	0.73	0.02860	C3, C4A, C4B, C5, F2
SARS-CoV-2 modulates host translation machinery	HSA-9754678	5 / 49	0.73	0.02860	RPS13, RPS17, RPS3A, RPS6, RPS8
Rho GTPases activate formins	HSA-5663220	14 / 139	0.72	4.31e-5	CDC42, CENPA, DYNC1H1, MAD2L1, PPP1CC, RAC1, RHOA, RHOC, RHOD, TUBA1B, TUBB2A, TUBB3, TUBB4B, TUBB6
Rab regulation of trafficking	HSA-9007101	12 / 121	0.72	0.00022	ARF6, RAB11A, RAB13, RAB1A, RAB1B, RAB21, RAB35, RAB4A, RAB5A, RAB5C, RAB7A, RAB9A
Defective CFTR causes cystic fibrosis	HSA-5678895	6 / 60	0.72	0.01510	CFTR, DERL1, ERLIN2, PSMD11, PSME1, UBC
Formation of the beta-catenin:TCF transactivating complex	HSA-201722	6 / 60	0.72	0.01510	H2AX, H2AZ2, H2BC14, H2BC21, MEN1, SMARCA4
Signaling by EGFR	HSA-177929	5 / 50	0.72	0.02990	CDC42, EGFR, KRAS, NRAS, UBC
Cellular senescence	HSA-2559583	16 / 163	0.71	1.16e-5	ATM, H1-0, H1-2, H1-3, H1-4, H1-5, H2AX, H2AZ2, H2BC14, H2BC21, LMNB1, MDM2, TERF2, TERF2IP, TXN, UBC
MHC class II antigen presentation	HSA-2132295	12 / 122	0.71	0.00023	CANX, CLTC, CTSB, CTSS, DNM2, DYNC1H1, RAB7A, TUBA1B, TUBB2A, TUBB3, TUBB4B, TUBB6
Rac3 GTPase cycle	HSA-9013423	9 / 93	0.71	0.00220	CAV1, CDC42, CYFIP1, EMD, LMAN1, RAB7A, RAC3, SLC1A5, TFRC
Antiviral mechanism by IFN-stimulated genes	HSA-1169410	8 / 82	0.71	0.00400	EIF4A1, EIF4A3, EIF4G1, FLNA, NUP155, NUP50, STAT1, UBC
Base excision repair	HSA-73884	7 / 72	0.71	0.00850	H2AX, H2AZ2, H2BC14, H2BC21, PARP1, TERF2, TERF2IP
Formation of the ternary complex and, subsequently, the 43S complex	HSA-72695	5 / 51	0.71	0.03160	RPS13, RPS17, RPS3A, RPS6, RPS8
RhoC GTPase cycle	HSA-9013106	7 / 73	0.70	0.00910	CAV1, CIT, LMAN1, RHOA, RHOC, STOM, TFRC
ISG15 antiviral mechanism	HSA-1169408	7 / 74	0.70	0.00970	EIF4A1, EIF4A3, EIF4G1, NUP155, NUP50, STAT1, UBC
Nuclear envelope breakdown	HSA-2980766	5 / 52	0.70	0.03340	EMD, LMNA, LMNB1, NUP155, NUP50
VEGFA–VEGFR2 pathway	HSA-4420097	9 / 96	0.69	0.00250	AXL, CAV1, CDC42, CYFIP1, KRAS, NRAS, PRKACA, RAC1, RHOA
Signaling by B-Raf and Raf1 fusions	HSA-6802952	6 / 65	0.69	0.02030	AGGF1, KRAS, LMNA, MAP2K1, NRAS, TLN1
Deposition of new CENPA-containing nucleosomes at the centromere	HSA-606279	5 / 54	0.69	0.03760	CENPA, H2AX, H2AZ2, H2BC14, H2BC21
Ion homeostasis	HSA-5578775	5 / 54	0.69	0.03760	ASPH, ATP2A1, ATP2A2, PRKACA, STIM1
L1CAM interactions	HSA-373760	11 / 120	0.68	0.00081	CLTC, CSNK2A1, DNM2, EGFR, MAP2K1, RAC1, TUBA1B, TUBB2A, TUBB3, TUBB4B, TUBB6
Hedgehog off state	HSA-5610787	10 / 111	0.68	0.00170	PRKACA, PSMD11, PSME1, PTCH1, TUBA1B, TUBB2A, TUBB3, TUBB4B, TUBB6, UBC
COPI-dependent Golgi-to-ER retrograde traffic	HSA-6811434	9 / 99	0.68	0.00300	COPA, RAB1A, RAB1B, TMED10, TUBA1B, TUBB2A, TUBB3, TUBB4B, TUBB6
Rac2 GTPase cycle	HSA-9013404	8 / 87	0.68	0.00550	CAV1, CDC42, CYFIP1, EMD, LMAN1, RAB7A, RAC2, TFRC
Stabilization of p53	HSA-69541	5 / 55	0.68	0.03930	ATM, MDM2, PSMD11, PSME1, UBC
Rho GTPase effectors	HSA-195258	26 / 292	0.67	4.06e-8	CDC42, CENPA, CFTR, CIT, CYFIP1, DYNC1H1, FLNA, H2AX, H2AZ2, H2BC14, H2BC21, MAD2L1, MEN1, PPP1CB, PPP1CC, RAC1, RAC2, RHOA, RHOC, RHOD, RHOG, TUBA1B, TUBB2A, TUBB3, TUBB4B, TUBB6
Pre-Notch expression and processing	HSA-1912422	7 / 78	0.67	0.01240	ATP2A1, ATP2A2, H2AX, H2AZ2, H2BC14, H2BC21, SNW1
Amyloid fiber formation	HSA-977225	7 / 79	0.67	0.01300	GSN, H2AX, H2BC14, H2BC21, INS, PRKN, UBC
Meiotic recombination	HSA-912446	5 / 56	0.67	0.04160	ATM, H2AX, H2AZ2, H2BC14, H2BC21
Golgi-associated vesicle biogenesis	HSA-432722	5 / 56	0.67	0.04160	CLTC, DNM2, RAB5C, TFRC, TGOLN2
PCP/CE pathway	HSA-4086400	8 / 91	0.66	0.00700	CLTC, PSMD11, PSME1, RAC1, RAC2, RAC3, RHOA, UBC
Protein localization	HSA-9609507	14 / 163	0.65	0.00019	ATP5F1B, CHCHD3, CHCHD4, EMD, GET4, HSCB, PEX10, PXMP2, SEC61B, SLC25A6, TIMM23, UBC, VAPA, VDAC1
Post-translational protein phosphorylation	HSA-8957275	9 / 107	0.65	0.00460	APOB, C3, C4A, CALU, CKAP4, DNAJC3, ITIH2, MEN1, TGOLN2
RNA polymerase I promoter escape	HSA-73772	5 / 59	0.65	0.04910	CBX3, H2AX, H2AZ2, H2BC14, H2BC21
B-WICH complex positively regulates rRNA expression	HSA-5250924	5 / 59	0.65	0.04910	H2AX, H2AZ2, H2BC14, H2BC21, MYO1C
Golgi-to-ER retrograde transport	HSA-8856688	11 / 133	0.64	0.00160	COPA, DYNC1H1, GALNT2, RAB1A, RAB1B, TMED10, TUBA1B, TUBB2A, TUBB3, TUBB4B, TUBB6
Trans-Golgi network vesicle budding	HSA-199992	6 / 72	0.64	0.02870	CLTC, DNM2, RAB5C, STX4, TFRC, TGOLN2
Signaling by Hedgehog	HSA-5358351	12 / 147	0.63	0.00100	EVC2, PRKACA, PSMD11, PSME1, PTCH1, SYVN1, TUBA1B, TUBB2A, TUBB3, TUBB4B, TUBB6, UBC
Regulation of insulin-like growth factor (IGF) transport and uptake by insulin-like growth factor-binding proteins (IGFBPs)	HSA-381426	10 / 124	0.63	0.00330	APOB, C3, C4A, CALU, CKAP4, DNAJC3, F2, ITIH2, MEN1, TGOLN2
Regulation of PLK1 activity at G2/M transition	HSA-2565942	7 / 87	0.63	0.01940	CEP135, DYNC1H1, PPP1CB, PRKACA, TUBB, TUBB4B, UBC
Positive epigenetic regulation of rRNA expression	HSA-5250913	6 / 74	0.63	0.03140	CBX3, H2AX, H2AZ2, H2BC14, H2BC21, MYO1C
Axon guidance	HSA-422475	44 / 551	0.62	1.82e-12	CDC42, CLTC, CSNK2A1, DNM2, EGFR, EIF4A3, EIF4G1, EPHA10, EPHA8, ERBB2, GPC1, KRAS, MAP2K1, NRAS, PDLIM7, PRKACA, PSMD11, PSME1, RAC1, RET, RHOA, RHOC, RNPS1, RPL13A, RPL14, RPL24, RPL28, RPL3, RPL4, RPL6, RPL7, RPL7A, RPS13, RPS17, RPS3A, RPS6, RPS8, TLN1, TUBA1B, TUBB2A, TUBB3, TUBB4B, TUBB6, UBC
Translation	HSA-72766	23 / 290	0.62	1.41e-6	DDOST, EEF2, EIF4A1, EIF4G1, RPL13A, RPL14, RPL24, RPL28, RPL3, RPL4, RPL6, RPL7, RPL7A, RPN1, RPN2, RPS13, RPS17, RPS3A, RPS6, RPS8, SEC61A1, SEC61B, SSR1
Cilium assembly	HSA-5617833	16 / 200	0.62	0.00011	CEP135, DYNC1H1, DYNC2LI1, PRKACA, RAB11A, TCTN1, TCTN2, TCTN3, TMEM216, TMEM67, TUBA1B, TUBB, TUBB2A, TUBB3, TUBB4B, TUBB6
MAPK6/MAPK4 signaling	HSA-5687128	7 / 88	0.62	0.01970	CDC42, MAPK6, PRKACA, PSMD11, PSME1, RAC1, UBC
ER-phagosome pathway	HSA-1236974	7 / 89	0.62	0.02070	HLA-C, PSMD11, PSME1, SEC61A1, SEC61B, STX4, UBC
Extra-nuclear estrogen signaling	HSA-9009391	6 / 75	0.62	0.03280	CAV1, EGFR, ESR2, IGF1R, KRAS, NRAS
Transcriptional regulation by small RNAs	HSA-5578749	6 / 76	0.62	0.03400	H2AX, H2AZ2, H2BC14, H2BC21, NUP155, NUP50
Cellular responses to stress	HSA-2262752	58 / 747	0.61	1.55e-15	APOB, ATM, CA9, CSNK2A1, DNAJB11, DNAJB6, DNAJC3, DYNC1H1, EGLN3, GPX8, H1-0, H1-2, H1-3, H1-4, H1-5, H2AX, H2AZ2, H2BC14, H2BC21, HSPA13, HSPA4, HSPA5, LMNA, LMNB1, MDM2, NUP155, NUP50, PDIA5, PRDX1, PRDX2, PSMD11, PSME1, RPL13A, RPL14, RPL24, RPL28, RPL3, RPL4, RPL6, RPL7, RPL7A, RPS13, RPS17, RPS3A, RPS6, RPS8, SSR1, SYVN1, TERF2, TERF2IP, TLN1, TUBA1B, TUBB2A, TUBB3, TUBB4B, TUBB6, TXN, UBC
Nervous system development	HSA-9675108	45 / 575	0.61	1.82e-12	CDC42, CLTC, CSNK2A1, DNM2, EGFR, EIF4A3, EIF4G1, EPHA10, EPHA8, ERBB2, GPC1, KRAS, MAP2K1, NRAS, PDLIM7, PRKACA, PSMD11, PSME1, RAC1, RET, RHOA, RHOC, RNPS1, RPL13A, RPL14, RPL24, RPL28, RPL3, RPL4, RPL6, RPL7, RPL7A, RPS13, RPS17, RPS3A, RPS6, RPS8, SMARCA4, TLN1, TUBA1B, TUBB2A, TUBB3, TUBB4B, TUBB6, UBC
Rho GTPase cycle	HSA-9012999	35 / 449	0.61	1.33e-9	ARHGEF4, BCAP31, CAV1, CDC42, CFTR, CIT, CKAP4, CLTC, CYFIP1, DOCK7, EMD, GJA1, HNRNPC, LMAN1, LMNB1, PEAK1, RAB7A, RAC1, RAC2, RAC3, RBMX, RHOA, RHOC, RHOD, RHOF, RHOG, RHOJ, RND2, RRAS2, SLC1A5, STOM, TFRC, TOR1AIP1, TUBA1B, VIM
Programmed cell death	HSA-5357801	16 / 206	0.61	0.00015	BCAP31, BIRC3, GSN, H1-0, H1-2, H1-3, H1-4, H1-5, LMNA, LMNB1, OGT, PRKN, PSMD11, PSME1, UBC, VIM
Major pathway of rRNA processing in the nucleolus and cytosol	HSA-6791226	14 / 181	0.61	0.00047	RPL13A, RPL14, RPL24, RPL28, RPL3, RPL4, RPL6, RPL7, RPL7A, RPS3A, RPS13, RPS17, RPS6, RPS8
Factors involved in megakaryocyte development and platelet production	HSA-983231	12 / 155	0.61	0.00140	AKAP1, CDC42, DOCK7, EHD2, PRKACA, RAB5A, RAC1, TUBA1B, TUBB2A, TUBB3, TUBB4B, TUBB6
ER to Golgi anterograde transport	HSA-199977	12 / 154	0.61	0.00140	COPA, DYNC1H1, INS, LMAN1, RAB1A, RAB1B, TMED10, TUBA1B, TUBB2A, TUBB3, TUBB4B, TUBB6
EML4 and NUDC in mitotic spindle formation	HSA-9648025	9 / 116	0.61	0.00740	CENPA, DYNC1H1, MAD2L1, PPP1CC, TUBA1B, TUBB2A, TUBB3, TUBB4B, TUBB6
Constitutive signaling by aberrant PI3K in cancer	HSA-2219530	6 / 78	0.61	0.03760	EGFR, ERBB2, ESR2, RAC1, RAC2, RHOG
Signaling by Rho GTPases, Miro GTPases and RhoBTB3	HSA-9716542	52 / 688	0.60	5.87e-14	ARHGEF4, BCAP31, CAV1, CDC42, CENPA, CFTR, CIT, CKAP4, CLTC, CYFIP1, DOCK7, DYNC1H1, EMD, FLNA, GJA1, H2AX, H2AZ2, H2BC14, H2BC21, HNRNPC, LMAN1, LMNB1, MAD2L1, MEN1, PEAK1, PPP1CB, PPP1CC, RAB7A, RAB9A, RAC1, RAC2, RAC3, RBMX, RHOA, RHOC, RHOD, RHOF, RHOG, RHOJ, RHOT2, RND2, RRAS2, SLC1A5, STOM, TFRC, TOR1AIP1, TUBA1B, TUBB2A, TUBB3, TUBB4B, TUBB6, VIM
M phase	HSA-68886	29 / 382	0.60	8.59e-8	CENPA, CEP135, CSNK2A1, DYNC1H1, EMD, H2AX, H2AZ2, H2BC14, H2BC21, LMNA, LMNB1, MAD2L1, NCAPD3, NUMA1, NUP155, NUP50, PPP1CC, PRKACA, PSMD11, PSME1, RAB1A, RAB1B, TUBA1B, TUBB, TUBB2A, TUBB3, TUBB4B, TUBB6, UBC
Antigen processing-cross presentation	HSA-1236975	8 / 105	0.60	0.01400	CTSS, HLA-C, PSMD11, PSME1, SEC61A1, SEC61B, STX4, UBC
PI5P, PP2A and IER3 regulate PI3K/Akt signaling	HSA-6811558	8 / 106	0.60	0.01430	EGFR, ERBB2, ESR2, INS, INSR, RAC1, RAC2, RHOG
Oxidative stress-induced senescence	HSA-2559580	7 / 92	0.60	0.02310	H2AX, H2AZ2, H2BC14, H2BC21, MDM2, TXN, UBC
Signaling by Rho GTPases	HSA-194315	50 / 672	0.59	3.68e-13	ARHGEF4, BCAP31, CAV1, CDC42, CENPA, CFTR, CIT, CKAP4, CLTC, CYFIP1, DOCK7, DYNC1H1, EMD, FLNA, GJA1, H2AX, H2AZ2, H2BC14, H2BC21, HNRNPC, LMAN1, LMNB1, MAD2L1, MEN1, PEAK1, PPP1CB, PPP1CC, RAB7A, RAC1, RAC2, RAC3, RBMX, RHOA, RHOC, RHOD, RHOF, RHOG, RHOJ, RND2, RRAS2, SLC1A5, STOM, TFRC, TOR1AIP1, TUBA1B, TUBB2A, TUBB3, TUBB4B, TUBB6, VIM
Intra-Golgi and retrograde Golgi-to-ER traffic	HSA-6811442	15 / 201	0.59	0.00038	COPA, DYNC1H1, GALNT2, GOLIM4, RAB1A, RAB1B, RAB9A, STX6, TGOLN2, TMED10, TUBA1B, TUBB2A, TUBB3, TUBB4B, TUBB6
Apoptosis	HSA-109581	13 / 175	0.59	0.00120	BCAP31, GSN, H1-0, H1-2, H1-3, H1-4, H1-5, LMNA, LMNB1, PSMD11, PSME1, UBC, VIM
SARS-CoV-1–host interactions	HSA-9692914	7 / 95	0.59	0.02670	CAV1, RPS13, RPS17, RPS3A, RPS6, RPS8, UBC
Resolution of sister chromatid cohesion	HSA-2500257	9 / 125	0.58	0.01120	CENPA, DYNC1H1, MAD2L1, PPP1CC, TUBA1B, TUBB2A, TUBB3, TUBB4B, TUBB6
Assembly of the pre-replicative complex	HSA-68867	8 / 111	0.58	0.01820	H2AX, H2AZ2, H2BC14, H2BC21, ORC3, PSMD11, PSME1, UBC
RUNX1 regulates transcription of genes involved in differentiation of HSCs	HSA-8939236	7 / 98	0.57	0.02990	H2AX, H2AZ2, H2BC14, H2BC21, PSMD11, PSME1, UBC
Asparagine N-linked glycosylation	HSA-446203	21 / 304	0.56	3.63e-5	CANX, COPA, DDOST, DERL1, DYNC1H1, INS, LMAN1, MAGT1, RAB1A, RAB1B, RPN1, RPN2, STT3A, SYVN1, TMED10, TUBA1B, TUBB2A, TUBB3, TUBB4B, TUBB6, UBC
Mitotic anaphase	HSA-68882	16 / 232	0.56	0.00047	CENPA, DYNC1H1, EMD, LMNA, LMNB1, MAD2L1, NUP155, PPP1CC, PSMD11, PSME1, TUBA1B, TUBB2A, TUBB3, TUBB4B, TUBB6, UBC
Mitotic prometaphase	HSA-68877	14 / 201	0.56	0.00120	CENPA, CEP135, CSNK2A1, DYNC1H1, MAD2L1, NUMA1, PPP1CC, PRKACA, TUBA1B, TUBB, TUBB2A, TUBB3, TUBB4B, TUBB6
Response to elevated platelet cytosolic Ca2+	HSA-76005	9 / 131	0.56	0.01400	CALU, FLNA, HRG, HSPA5, ITIH3, LAMP2, STX4, THBS1, TLN1
Membrane trafficking	HSA-199991	42 / 626	0.55	1.02e-9	APOB, ARF6, CFTR, CLTC, COPA, COPS7A, DNM2, DYNC1H1, EGFR, GALNT2, GJA1, GJD3, GOLIM4, INS, LMAN1, MYO1C, RAB11A, RAB13, RAB1A, RAB1B, RAB21, RAB35, RAB4A, RAB5A, RAB5C, RAB7A, RAB9A, RAC1, STX4, STX6, TFRC, TGOLN2, TMED10, TOR1A, TOR1B, TUBA1B, TUBB2A, TUBB3, TUBB4B, TUBB6, UBC, UBQLN2
Signaling by NTRKs	HSA-166520	9 / 134	0.55	0.01550	CLTC, DNM2, KRAS, MAP2K1, NRAS, NTRK1, NTRK3, RAC1, RHOA
Infectious disease	HSA-5663205	61 / 917	0.54	3.64e-14	C3, CANX, CAV1, CDC42, CLTC, CYFIP1, DDOST, DNAJC3, DYNC1H1, EEF2, EGFR, GJA1, GPC1, H2AC21, H2BC14, H2BC21, HLA-C, MAGT1, MAP2K1, MYO1C, NUP155, NUP50, PARP1, PRKACA, PSMD11, PSME1, RAB5A, RAB7A, RAC1, RHBDF2, RPL13A, RPL14, RPL24, RPL28, RPL3, RPL4, RPL6, RPL7, RPL7A, RPN1, RPN2, RPS13, RPS17, RPS3A, RPS6, RPS8, SLC25A5, SLC25A6, STAT1, STT3A, SUPT16H, TUBA1B, TUBB, TUBB2A, TUBB3, TUBB4B, TUBB6…
G2/M transition	HSA-69275	13 / 195	0.54	0.00250	CEP135, DYNC1H1, PPP1CB, PRKACA, PSMD11, PSME1, TUBA1B, TUBB, TUBB2A, TUBB3, TUBB4B, TUBB6, UBC
PI3K/Akt signaling in cancer	HSA-2219528	7 / 105	0.54	0.03850	EGFR, ERBB2, ESR2, MDM2, RAC1, RAC2, RHOG
Neutrophil degranulation	HSA-6798695	31 / 476	0.53	5.50e-7	C3, CALML5, CKAP4, CTSB, CTSS, CYFIP1, DDOST, DNAJC3, DYNC1H1, EEF2, GSN, HLA-C, LAMP1, LAMP2, MAGT1, NIT2, NRAS, PSMD11, RAB5C, RAB7A, RAC1, RHOA, RHOF, RHOG, STOM, TMT1A, TUBB, TUBB4B, VAPA, XRCC5, XRCC6
SARS-CoV-2 infection	HSA-9694516	19 / 294	0.53	0.00022	CANX, CAV1, DDOST, GJA1, GPC1, HLA-C, MAGT1, NUP155, NUP50, RPN1, RPN2, RPS13, RPS17, RPS3A, RPS6, RPS8, STAT1, STT3A, UBC
Ub-specific processing proteases	HSA-5689880	13 / 203	0.53	0.00330	BIRC3, CFTR, FKBP8, H2AC21, H2BC14, H2BC21, MDM2, PSMD11, PSME1, RNF123, UBC, VDAC1, VDAC2
Diseases of signal transduction by growth factor receptors and second messengers	HSA-5663202	27 / 430	0.52	6.97e-6	AGGF1, CLTC, EGFR, ERBB2, ERLIN2, ESR2, KRAS, LMNA, LMO7, MAP2K1, MDM2, NRAS, PHB1, PPP1CB, PPP1CC, PSMD11, PSME1, RAC1, RAC2, RHOG, RNF43, RPS6, STAT1, SNW1, SYVN1, TLN1, UBC
Signaling by Wnt	HSA-195721	19 / 298	0.52	0.00025	CAV1, CLTC, CSNK2A1, H2AX, H2AZ2, H2BC14, H2BC21, KRAS, MEN1, PSMD11, PSME1, RAC1, RAC2, RAC3, RHOA, RNF43, SMARCA4, UBC, ZRANB1
Signaling by Notch	HSA-157118	13 / 204	0.52	0.00350	ATP2A1, ATP2A2, DTX2, EGFR, H2AX, H2AZ2, H2BC14, H2BC21, PSMD11, PSME1, SNW1, STAT1, UBC
Separation of sister chromatids	HSA-2467813	12 / 189	0.52	0.00560	CENPA, DYNC1H1, MAD2L1, PPP1CC, PSMD11, PSME1, TUBA1B, TUBB2A, TUBB3, TUBB4B, TUBB6, UBC
Beta-catenin-independent Wnt signaling	HSA-3858494	9 / 143	0.52	0.02140	CLTC, KRAS, PSMD11, PSME1, RAC1, RAC2, RAC3, RHOA, UBC
Platelet degranulation	HSA-114608	8 / 126	0.52	0.03060	CALU, FLNA, HRG, HSPA5, ITIH3, LAMP2, THBS1, TLN1
Organelle biogenesis and maintenance	HSA-1852241	18 / 293	0.51	0.00058	ATP5F1B, CEP135, CHCHD3, DYNC1H1, DYNC2LI1, PRKACA, RAB11A, TCTN1, TCTN2, TCTN3, TMEM216, TMEM67, TUBA1B, TUBB, TUBB2A, TUBB3, TUBB4B, TUBB6
Platelet activation, signaling and aggregation	HSA-76002	16 / 260	0.51	0.00140	CALU, CDC42, F2, FLNA, HRG, HSPA5, ITIH3, LAMP2, PTPN1, RAC1, RAC2, RHOA, RHOG, STX4, THBS1, TLN1
Host interactions of HIV factors	HSA-162909	8 / 129	0.51	0.03390	NUP155, NUP50, PSMD11, PSME1, RAC1, SLC25A5, SLC25A6, UBC
Cell cycle, mitotic	HSA-69278	32 / 526	0.50	1.14e-6	CENPA, CEP135, CSNK2A1, DYNC1H1, E2F4, EMD, H2AX, H2AZ2, H2BC14, H2BC21, LMNA, LMNB1, MAD2L1, NCAPD3, NUMA1, NUP155, NUP50, ORC3, PPP1CB, PPP1CC, PRKACA, PSMD11, PSME1, RAB1A, RAB1B, TUBB6, TUBA1B, TUBB, TUBB2A, TUBB3, TUBB4B, UBC
Deubiquitination	HSA-5688426	17 / 280	0.50	0.00100	BIRC3, CFTR, FKBP8, H2AC21, H2BC14, H2BC21, MDM2, OGT, PRKN, PSMD11, PSME1, RHOA, RNF123, UBC, VDAC1, VDAC2, ZRANB1
SARS-CoV-2–host interactions	HSA-9705683	12 / 199	0.50	0.00800	CAV1, GJA1, HLA-C, NUP155, NUP50, RPS13, RPS17, RPS3A, RPS6, RPS8, STAT1, UBC
TCF-dependent signaling in response to Wnt	HSA-201681	12 / 201	0.50	0.00860	CAV1, CSNK2A1, H2AX, H2AZ2, H2BC14, H2BC21, MEN1, PSMD11, PSME1, RNF43, SMARCA4, UBC
Rac1 GTPase cycle	HSA-9013149	11 / 183	0.50	0.01270	ARHGEF4, CAV1, CDC42, CIT, CYFIP1, DOCK7, EMD, RAB7A, RAC1, SLC1A5, TFRC
DNA double-strand break repair	HSA-5693532	9 / 149	0.50	0.02620	ATM, H2AX, H2BC14, H2BC21, PARP1, RIF1, UBC, XRCC5, XRCC6
Hemostasis	HSA-109582	35 / 607	0.48	9.29e-7	AKAP1, APOB, ATP2A1, ATP2A2, CALU, CAV1, CDC42, CXADR, DOCK7, EHD2, F2, FLNA, GPC1, HRG, HSPA5, ITIH3, KRAS, LAMP2, NRAS, PRKACA, PTPN1, RAB5A, RAC1, RAC2, RHOA, RHOG, STIM1, STX4, THBS1, TLN1, TUBA1B, TUBB2A, TUBB3, TUBB4B, TUBB6
SARS-CoV-1 infection	HSA-9678108	8 / 140	0.48	0.04840	CANX, CAV1, RPS13, RPS17, RPS3A, RPS6, RPS8, UBC
Cell cycle	HSA-1640170	37 / 658	0.47	7.07e-7	ATM, CENPA, CEP135, CSNK2A1, DYNC1H1, E2F4, EMD, H2AX, H2AZ2, H2BC14, H2BC21, LMNA, LMNB1, MAD2L1, MDM2, NCAPD3, NUMA1, NUP155, NUP50, ORC3, PPP1CB, PPP1CC, PRKACA, PSMD11, PSME1, RAB1A, RAB1B, SUN2, TERF2, TERF2IP, TUBA1B, TUBB, TUBB2A, TUBB3, TUBB4B, TUBB6, UBC
Disease	HSA-1643685	89 / 1702	0.44	2.58e-15	AGGF1, ATM, C3, CANX, CAV1, CDC42, CFTR, CLTC, CYFIP1, DDOST, DERL1, DNAJC3, DYNC1H1, EEF2, EGFR, ERBB2, ERLIN2, ESR2, F2, GJA1, GPC1, H2AC21, H2AX, H2AZ2, H2BC14, H2BC21, HLA-C, KRAS, LMNA, LMNB1, LMO7, MAGT1, MAP2K1, MDM2, MYO1C, NRAS, NUP155, NUP50, PARP1, PHB1, PPP1CB, PPP1CC, PRDX1, PRDX2, PRKACA, PSMD11, PSME1, RAB5A, RAB7A, RAC1, RAC2, RHBDF2, RHOG, RNF43, RPL13A, RPL14, RPL24, RPL28, RPL3…
MAPK family signaling cascades	HSA-5683057	17 / 322	0.44	0.00350	CDC42, EGFR, ERBB2, KRAS, MAP2K1, MAPK6, NRAS, PHB1, PPP1CB, PPP1CC, PRKACA, PSMD11, PSME1, RAC1, RET, TLN1, UBC
ESR-mediated signaling	HSA-8939211	10 / 190	0.44	0.03510	CAV1, EGFR, ESR2, H2AX, H2AZ2, H2BC14, H2BC21, IGF1R, KRAS, NRAS
Post-translational protein modification	HSA-597592	72 / 1405	0.43	7.84e-12	APOB, B3GNT3, BIRC3, C3, C4A, CALU, CANX, CCDC8, CFTR, CKAP4, COPA, COPS7A, CUL4B, DDOST, DERL1, DNAJC3, DYNC1H1, EEF2, F2, FBXO2, FKBP8, GALNT2, H2AC21, H2BC14, H2BC21, HNRNPC, INS, ITIH2, LMAN1, LMO7, MAGT1, MDM2, MEN1, NUP155, NUP50, OGT, PARP1, PEX10, PIGT, PRKN, PSMD11, PSME1, RAB11A, RAB13, RAB1A, RAB1B, RAB21, RAB35, RAB3B, RAB4A, RAB5A, RAB5C, RAB7A, RAB9A, RHOA, RNF123, RPN1, RPN2, STT3A…
Signaling by receptor tyrosine kinases	HSA-9006934	27 / 521	0.43	0.00016	ARF6, AXL, CAV1, CDC42, CLTC, CYFIP1, DNM2, DOCK7, EGFR, ERBB2, HNRNPM, IGF1R, INS, INSR, KRAS, MAP2K1, NRAS, NTRK1, NTRK3, PRKACA, PTPN1, RAB4A, RAC1, RHOA, STAT1, THBS1, UBC
Metabolism of amino acids and derivatives	HSA-71291	19 / 368	0.43	0.00240	ALDH7A1, PSMD11, PSME1, PXMP2, RPL13A, RPL14, RPL24, RPL28, RPL3, RPL4, RPL6, RPL7, RPL7A, RPS13, RPS17, RPS3A, RPS6, RPS8, SQOR
Metabolism of proteins	HSA-392499	96 / 1917	0.42	1.81e-15	APOB, B3GNT3, BIRC3, C3, C4A, CALU, CANX, CCDC8, CFTR, CKAP4, COPA, COPS7A, CSNK2A1, CUL4B, DDOST, DERL1, DNAJC3, DPP4, DYNC1H1, EEF2, EIF4A1, EIF4G1, F2, FBXO2, FKBP8, GALNT2, GSN, H2AC21, H2AX, H2BC14, H2BC21, HNRNPC, INS, ITIH2, LMAN1, LMO7, MAGT1, MDM2, MEN1, NUP155, NUP50, OGT, PARP1, PEX10, PIGT, PRKN, PSMD11, PSME1, RAB11A, RAB13, RAB1A, RAB1B, RAB21, RAB35, RAB3B, RAB4A, RAB5A, RAB5C, RAB…
Interferon signaling	HSA-913531	10 / 199	0.42	0.04460	EIF4A1, EIF4A3, EIF4G1, FLNA, HLA-C, NUP155, NUP50, PTPN1, STAT1, UBC
SARS-CoV infections	HSA-9679506	20 / 411	0.41	0.00300	CANX, CAV1, DDOST, GJA1, GPC1, HLA-C, MAGT1, NUP155, NUP50, RPN1, RPN2, RPS13, RPS17, RPS3A, RPS6, RPS8, STAT1, STT3A, TUBB, UBC
DNA repair	HSA-73894	15 / 310	0.41	0.01400	ATM, COPS7A, CUL4B, H2AX, H2AZ2, H2BC14, H2BC21, PARP1, RIF1, TERF2, TERF2IP, UBC, USP1, XRCC5, XRCC6
PIP3 activates Akt signaling	HSA-1257604	13 / 266	0.41	0.02210	CSNK2A1, EGFR, ERBB2, ESR2, INS, INSR, MDM2, PSMD11, PSME1, RAC1, RAC2, RHOG, UBC
Neurotransmitter receptors and postsynaptic signal transmission	HSA-112314	10 / 204	0.41	0.04990	KRAS, MDM2, NRAS, PRKACA, RAC1, TUBA1B, TUBB2A, TUBB3, TUBB4B, TUBB6
Cell cycle checkpoints	HSA-69620	13 / 272	0.40	0.02570	ATM, CENPA, DYNC1H1, H2AX, H2BC14, H2BC21, MAD2L1, MDM2, ORC3, PPP1CC, PSMD11, PSME1, UBC
HIV infection	HSA-162906	11 / 229	0.40	0.04190	NUP155, NUP50, PSMD11, PSME1, RAC1, SLC25A5, SLC25A6, SUPT16H, UBC, XRCC5, XRCC6
Innate immune system	HSA-168249	49 / 1041	0.39	7.07e-7	APOB, BIRC3, C3, C4A, C4B, C5, CALML5, CDC42, CKAP4, CTSB, CTSS, CYFIP1, DDOST, DNAJC3, DNM2, DYNC1H1, EEF2, F2, GSN, HLA-C, IFI16, KRAS, LAMP1, LAMP2, MAGT1, MAP2K1, MYO1C, NIT2, NRAS, PANX1, PRKACA, PSMD11, PSME1, RAB5C, RAB7A, RAC1, RAC2, RHOA, RHOF, RHOG, STOM, TMT1A, TUBB, TUBB4B, TXN, UBC, VAPA, XRCC5, XRCC6
Metabolism of RNA	HSA-8953854	33 / 705	0.39	0.00012	C9orf78, EIF4A1, EIF4A3, EIF4G1, HNRNPC, HNRNPM, HNRNPU, NUP155, NUP50, PNN, PSMD11, PSME1, RBMX, RNPS1, RPL13A, RPL14, RPL24, RPL28, RPL3, RPL4, RPL6, RPL7, RPL7A, RPS13, RPS17, RPS3A, RPS6, RPS8, RTCB, SNUPN, SNW1, TUT7, UBC
Raf/MAP kinase cascade	HSA-5673001	13 / 277	0.39	0.02860	EGFR, ERBB2, KRAS, MAP2K1, NRAS, PHB1, PPP1CB, PPP1CC, PSMD11, PSME1, RET, TLN1, UBC
Developmental biology	HSA-1266738	51 / 1108	0.38	7.07e-7	CDC42, CLTC, CSNK2A1, DNM2, EGFR, EIF4A3, EIF4G1, EPHA10, EPHA8, ERBB2, GPC1, H2AX, H2AZ2, H2BC14, H2BC21, INS, KRAS, MAP2K1, NRAS, PDLIM7, PRKACA, PSMD11, PSME1, RAC1, RET, RHOA, RHOC, RNPS1, RPL13A, RPL14, RPL24, RPL28, RPL3, RPL4, RPL6, RPL7, RPL7A, RPS13, RPS17, RPS3A, RPS6, RPS8, SMARCA4, SNW1, TLN1, TUBA1B, TUBB2A, TUBB3, TUBB4B, TUBB6, UBC
Adaptive immune system	HSA-1280218	35 / 758	0.38	8.72e-5	BCAP31, BLMH, C3, CANX, CDC42, CLTC, CTSB, CTSS, CXADR, DNM2, DYNC1H1, FBXO2, HLA-C, HSPA5, KRAS, LMO7, LTN1, NRAS, PRKACA, PRKN, PSMD11, PSME1, RAB7A, RAC1, RNF123, SEC61A1, SEC61B, STIM1, STX4, TUBA1B, TUBB2A, TUBB3, TUBB4B, TUBB6, UBC
Class I MHC-mediated antigen processing and presentation	HSA-983169	17 / 376	0.38	0.01390	BCAP31, BLMH, CANX, CTSS, FBXO2, HLA-C, HSPA5, LMO7, LTN1, PRKN, PSMD11, PSME1, RNF123, SEC61A1, SEC61B, STX4, UBC
Intracellular signaling by second messengers	HSA-9006925	14 / 306	0.38	0.02620	CSNK2A1, EGFR, ERBB2, ESR2, INS, INSR, MDM2, PRKACA, PSMD11, PSME1, RAC1, RAC2, RHOG, UBC
Signal transduction	HSA-162582	105 / 2540	0.34	3.24e-12	ARF6, ARHGEF4, ATP2A1, ATP2A2, AXL, BCAP31, BIRC3, C3, C5, CAV1, CDC42, CENPA, CFTR, CIT, CKAP4, CLTC, CPT1A, CSNK2A1, CYFIP1, DNM2, DOCK7, DTX2, DYNC1H1, E2F4, EGFR, EIF4G1, EMD, ERBB2, ESR2, EVC2, F2, FLNA, GJA1, H2AX, H2AZ2, H2BC14, H2BC21, HNRNPC, HNRNPM, IGF1R, INS, INSR, KRAS, LMAN1, LMNB1, LRRK2, MAD2L1, MAP2K1, MAPK6, MDM2, MEN1, NRAS, NTRK1, NTRK3, PARP1, PDE3A, PEAK1, PHB1, PPM1A, PPP1C…
Immune system	HSA-168256	80 / 1979	0.33	1.83e-8	APOB, BCAP31, BIRC3, BLMH, BRWD1, C3, C4A, C4B, C5, CALML5, CANX, CDC42, CKAP4, CLTC, CTSB, CTSS, CXADR, CYFIP1, DDOST, DNAJC3, DNM2, DYNC1H1, EEF2, EIF4A1, EIF4A3, EIF4G1, F2, FBXO2, FLNA, GSN, HLA-C, HSPA5, IFI16, KRAS, LAMP1, LAMP2, LMNB1, LMO7, LTN1, MAGT1, MAP2K1, MYO1C, NIT2, NRAS, NUP155, NUP50, PANX1, PRKACA, PRKN, PSMD11, PSME1, PTPN1, RAB5C, RAB7A, RAC1, RAC2, RHOA, RHOF, RHOG, RNF123, …
Transport of small molecules	HSA-382551	26 / 723	0.28	0.01940	AKAP1, APOB, ASPH, ATP2A1, ATP2A2, CFTR, CLTC, DERL1, ERLIN2, MAGT1, NCEH1, PHB1, PHB2, PRKACA, PSMD11, PSME1, RAB11A, SLC1A5, SLC25A5, SLC25A6, STOM, STOML2, TFRC, UBC, VDAC1, VDAC2
Cytokine signaling in immune system	HSA-1280215	24 / 706	0.25	0.04130	BIRC3, BRWD1, CANX, CDC42, EIF4A1, EIF4A3, EIF4G1, FLNA, HLA-C, KRAS, LMNB1, MAP2K1, NRAS, NUP155, NUP50, PRKACA, PSMD11, PSME1, PTPN1, SMARCA4, STAT1, STX4, UBC, VIM
Metabolism	HSA-1430728	62 / 2092	0.19	0.00500	ADPGK, AK2, ALDH7A1, APOB, ATP5F1B, B3GAT1, B3GNT3, CA9, CAV1, CEMIP, CEPT1, CPT1A, CSNK2A1, CYP2C9, DHFR2, DNM2, ELOVL5, GPC1, HADHA, HK2, HSCB, HSD17B11, HSD3B7, INS, MARCKS, NDUFV1, NUP155, NUP50, OXCT1, PLEKHA4, PON2, PPP1CA, PPP1CB, PPP1CC, PRKACA, PSMD11, PSME1, PXMP2, RAB4A, RAB5A, RPL13A, RPL14, RPL24, RPL28, RPL3, RPL4, RPL6, RPL7, RPL7A, RPS13, RPS17, RPS3A, RPS6, RPS8, SLC25A11, SQOR, …
AMP, adenosine monophosphate; AMPK, AMP-activated protein kinase; ATP, adenosine triphosphate; BTB, broad-complex, tramtrack and bric-a-brac; Ca2+, calcium ion; cAMP, cyclic adenosine monophosphate; CCT, chaperonin-containing TCP1; CDK5, cyclin-dependent kinase 5; CENPA, centromere protein A; CFTR, cystic fibrosis transmembrane conductance regulator; cGMP, cyclic guanosine monophosphate; CIT, cit…

## Sheet: Interactome (All)_Network
Supplementary Figure S1. PPI network of LAP1-interacting proteins. The PPI data were retrieved from the STRING database [34] and the PPI network was constructed using the Cytoscape software [36]. Nodes represent LAP1-interacting proteins (gene name), while edges denote physical associations between proteins. LAP1, lamina-associated polypeptide 1; PPI, protein–protein interaction.

## Sheet: Interactome (Clusters)_Network
Supplementary Figure S2. PPI subnetworks of clusters comprising LAP1-interacting proteins. From a total of 375 proteins under analysis, 271 proteins connected by physical interactions were grouped into 44 clusters using the MCL algorithm of the STRING database [34]; the corresponding PPI subnetworks were constructed using the Cytoscape software [36]. Nodes represent LAP1-interacting proteins (gen…

[truncated: 41 more sheets: Interactome_Clusters, Cluster 1_GO+Pathways, Cluster 2_GO+Pathways, Cluster 3_GO+Pathways, Clusters 4+12_GO+Pathways, Cluster 5_GO+Pathways, Cluster 6_GO+Pathways, Cluster 7_GO+Pathways, Cluster 8_GO+Pathways, Cluster 9_GO+Pathways, Cluster 10_GO+Pathways, Clusters 11+23_GO+Pathways, Cluster 13_GO+Pathways, Cluster 14_GO+Pathways, Cluster 15_GO+Pathways, Cluster 16_GO+Pathways, Cluster 17_GO+Pathways, Cluster 18_GO+Pathways, Cluster 19_GO+Pathways, Cluster 20_GO+Pathways …]
