# Supplementary material for: LAP1 Interactome Profiling Provides New Insights into LAP1’s Physiological Functions
Source: Int J Mol Sci. 2024 Dec 10;25(24):13235. doi: 10.3390/ijms252413235 (PMC11678445; doi:10.3390/ijms252413235)
Supplement: Supplementary file 1 [file ijms-25-13235-s001.zip › Pereira et al (2024) - Supplementary Data2_IJMS.xlsx]

## Sheet: Article Info
Article title
LAP1 Interactome Profiling Provides New Insights into LAP1’s Physiological Functions
Journal
International Journal of Molecular Sciences
Authors
Cátia D. Pereira 1, Guadalupe Espadas 2,3, Filipa Martins 1, Anne T. Bertrand 4, Laurent Servais 5,6, Eduard Sabidó 2,3, Philippe Chevalier 7,8, Odete A. B. da Cruz e Silva 1 and Sandra Rebelo 1,*
Affiliations
1 Institute of Biomedicine (iBiMED), Department of Medical Sciences, University of Aveiro, 3810-193 Aveiro, Portugal; daniela.pereira@ua.pt (C.D.P.); samartins@ua.pt (F.M.); odetecs@ua.pt (O.A.B.-d.C.S.)
2 Center for Genomics Regulation, The Barcelona Institute of Science and Technology (BIST), 08003 Barcelona, Spain; guadalupe.espadas@crg.eu (G.E.); eduard.sabido@crg.eu (E.S.)
3 Department of Medicine and Life Sciences, Universitat Pompeu Fabra, 08003 Barcelona, Spain
4 Centre de Recherche en Myologie, Institut de Myologie, Medicine Faculty—Sorbonne Université, Inserm, 75013 Paris, France; a.bertrand@institut-myologie.org
5 MDUK Oxford Neuromuscular Center, Department of Paediatrics, University of Oxford and NIHR Oxford Biomedical Research Center, Oxford OX3 9DU, UK; laurent.servais@paediatrics.ox.ac.uk
6 Neuromuscular Center, Division of Paediatrics, University Hospital of Liège and University of Liège, 4000 Liège, Belgium
7 Institut NeuroMyoGène (INMG), Université Claude Bernard Lyon 1, 69266 Lyon, France; philippe.chevalier@chu-lyon.fr
8 Hospices Civils de Lyon, 69677 Lyon, France
* Corresponding author
srebelo@ua.pt

## Sheet: Contents
Section	Description
Interactome_Groups	Supplementary Table S48. List of functional groups for the categorization of LAP1-interacting proteins
Proteome_Groups	Supplementary Table S49. List of functional groups for the categorization of differentially expressed proteins identified in LAP1 E482A fibroblasts (from the study by Pereira et al. (2024))
Group 2_Network	Supplementary Figure S3. PPI and gene–disease association network of ‘RNA processing and stability/Translation’ functional protein group
Group 4_Network	Supplementary Figure S4. PPI and gene–disease association network of ‘Cellular detoxification and redox homeostasis’ functional protein group
Group 5_Network	Supplementary Figure S5. PPI and gene–disease association network of ‘Mitochondrial biogenesis, metabolism and oxidative phosphorylation/Apoptosis’ functional protein group
Group 6_Network	Supplementary Figure S6. PPI and gene–disease association network of ‘Cytoskeleton organization/Vesicle-mediated protein trafficking/Cell cycle’ functional protein group
Group 7_Network	Supplementary Figure S7. PPI and gene–disease association network of ‘Lysosomal biogenesis and metabolism/Autophagy’ functional protein group
Group 8_Network	Supplementary Figure S8. PPI and gene–disease association network of ‘Innate and adaptive immunity/Inflammatory response’ functional protein group
Group 9_Network	Supplementary Figure S9. PPI and gene–disease association network of ‘Cilium biogenesis and motility’ functional protein group
Group 10_Network	Supplementary Figure S10. PPI and gene–disease association network of ‘Protein (de)phosphorylation/Signal transduction’ functional protein group
Group 11_Network	Supplementary Figure S11. PPI and gene–disease association network of ‘Metabolism of carbohydrates, lipids, proteins, amino acids and nucleotides’ functional protein group
Group 12_Network	Supplementary Figure S12. PPI and gene–disease association network of ‘Transport of small molecules, lipids and proteins’ functional protein group
Group 13_Network	Supplementary Figure S13. PPI and gene–disease association network of ‘Other or unknown function’ functional protein group
Group 1_Diseases	Supplementary Table S50. Gene–disease association analysis of 'Nuclear organization/Transcription regulation/DNA replication and repair' functional protein group using the DisGeNET online platform
Group 2_Diseases	Supplementary Table S51. Gene–disease association analysis of 'RNA processing and stability/Translation' functional protein group using the DisGeNET online platform
Group 3_Diseases	Supplementary Table S52. Gene–disease association analysis of 'Protein processing in the ER/Protein (re)folding, stability and proteasomal degradation' functional protein group using the DisGeNET online platform
Group 4_Diseases	Supplementary Table S53. Gene–disease association analysis of 'Cellular detoxification and redox homeostasis' functional protein group using the DisGeNET online platform
Group 5_Diseases	Supplementary Table S54. Gene–disease association analysis of 'Mitochondrial biogenesis, metabolism and oxidative phosphorylation/Apoptosis' functional protein group using the DisGeNET online platform
Group 6_Diseases	Supplementary Table S55. Gene–disease association analysis of 'Cytoskeleton organization/Vesicle-mediated protein trafficking/Cell cycle' functional protein group using the DisGeNET online platform
Group 7_Diseases	Supplementary Table S56. Gene–disease association analysis of 'Lysosomal biogenesis and metabolism/Autophagy' functional protein group using the DisGeNET online platform
Group 8_Diseases	Supplementary Table S57. Gene–disease association analysis of 'Innate and adaptive immunity/Inflammatory response' functional protein group using the DisGeNET online platform
Group 9_Diseases	Supplementary Table S58. Gene–disease association analysis of 'Cilium biogenesis and motility' functional protein group using the DisGeNET online platform
Group 10_Diseases	Supplementary Table S59. Gene–disease association analysis of 'Protein (de)phosphorylation/Signal transduction' functional protein group using the DisGeNET online platform
Group 11_Diseases	Supplementary Table S60. Gene–disease association analysis of 'Metabolism of carbohydrates, lipids, proteins, amino acids and nucleotides' functional protein group using the DisGeNET online platform
Group 12_Diseases	Supplementary Table S61. Gene–disease association analysis of 'Transport of small molecules, lipids and proteins' functional protein group using the DisGeNET online platform
Group 13_Diseases	Supplementary Table S62. Gene–disease association analysis of 'Other or unknown function' functional protein group using the DisGeNET online platform
All_Diseases	Supplementary Figure S14. Summarized results of the gene–disease association analysis of all functional protein groups

## Sheet: Interactome_Groups
Supplementary Table S48. List of functional groups for the categorization of LAP1-interacting proteins. A total of 375 LAP1-interacting proteins were organized into 13 functional groups. For each group, the number of associated proteins and the list of LAP1-interacting proteins are described.
Group		Protein count	LAP1-interacting proteins (gene name)
Group 1	Nuclear organization/Transcription regulation/DNA replication and repair (DNA-related group)	54	ATM, BRWD1, CBX3, CENPA, DOT1L, E2F4, EMD, ESR2, FAAP20, GTF2IRD1, H1-0, H1-2, H1-3, H1-4, H1-5, H2AC21, H2AX, H2AZ2, H2BC14, H2BC21, H2BC8, H3-3A, H4C1, HP1BP3, IFI16, IPO4, LMNA, LMNB1, LMNB2, LMO7, MACROH2A1, MACROH2A2, MEN1, NAA40, NCAPD3, NUP155, NUP50, OGT, ORC3, PARP1, RIF1, SLFN11, SMARCA4, STAT1, SUPT16H, TERF2, TERF2IP, TIPARP, TMPO, TMT1A, USP1, XRCC5, XRCC6, ZNF296
Group 2	RNA processing and stability/Translation (RNA-related group)	34	C9orf78, EEF2, EIF4A1, EIF4A3, EIF4G1, HNRNPC, HNRNPM, HNRNPU, LTN1, MYG1, PNN, RACK1, RBMX, RNPS1, RPL13A, RPL14, RPL24, RPL28, RPL3, RPL4, RPL6, RPL7, RPL7A, RPS13, RPS17, RPS3A, RPS6, RPS8, RTCB, SNUPN, SNW1, SYNCRIP, TUT7, VIRMA
Group 3	Protein processing in the ER/Protein (re)folding, stability and proteasomal degradation (proteostasis-related group)	53	BCAP31, CALR3, CANX, CCDC47, CKAP4, CLGN, COPS7A, CUL4B, DDOST, DERL1, DNAJB11, DNAJB6, DNAJC1, DNAJC3, DTX2, EMC1, EMC9, ERLIN2, FBXO2, FKBP8, GET4, HSPA13, HSPA1A, HSPA4, HSPA5, KLHL15, MAGT1, MDM2, OST4, PDIA4, PDIA5, PRKN, PSMD11, PSME1, RHBDD1, RNF123, RNF43, RPN1, RPN2, RRBP1, SEC61A1, SEC61B, SEC62, SEC63, SSR1, STT3A, STT3B, SYVN1, TOR1A, TRIM67, UBC, UBQLN2, ZRANB1
Group 4	Cellular detoxification and redox homeostasis (oxidative stress-related group)	8	ALDH7A1, CYP2C9, GPX8, PON2, PRDX1, PRDX2, TXN, UGT2B28
Group 5	Mitochondrial biogenesis, metabolism and oxidative phosphorylation/Apoptosis (mitochondria-related group)	29	AIFM1, AK2, AKAP1, ATP5F1B, CHCHD3, CHCHD4, CPT1A, DHFR2, GHITM, HADHA, HK2, HPDL, HSCB, MSTO1, NDUFV1, OXCT1, PHB1, PHB2, RHOT2, SLC25A11, SLC25A3, SLC25A46, SLC25A5, SLC25A6, SQOR, STOML2, TIMM23, VDAC1, VDAC2
Group 6	Cytoskeleton organization/Vesicle-mediated protein trafficking/Cell cycle (cytoskeleton-related group)	75	APBA3, ARF6, ARHGEF4, ARL5A, CAV1, CCDC8, CDC42, CEP135, CIT, CLTC, COPA, CYFIP1, DNM2, DOCK7, DYNC1H1, EHD2, ERGIC1, ERGIC2, FLNA, FLNC, GOLIM4, GSN, LMAN1, MAD2L1, MAD2L1BP, MAMDC4, MAP1B, MARCKS, MREG, MYO1B, MYO1C, NUMA1, PDLIM7, RAB11A, RAB13, RAB1A, RAB1B, RAB21, RAB35, RAB3B, RAB4A, RAB5A, RAB5C, RAB7A, RAB9A, RABGAP1L, RAC1, RAC2, RAC3, RHOA, RHOC, RHOD, RHOF, RHOG, RHOJ, RND2, SCAMP3, SE…
Group 7	Lysosomal biogenesis and metabolism/Autophagy (lysosome-related group)	8	ATG4C, ATG9A, CTSB, DNAJC16, LAMP1, LAMP2, LAMP3, TMEM106B
Group 8	Innate and adaptive immunity/Inflammatory response (immunity-related group)	13	BIRC3, C3, C4A, C4B, C5, CTSS, CXADR, DPP4, F2, HLA-C, HRG, SAMD9, THBS1
Group 9	Cilium biogenesis and motility (cilium-related group)	9	DYNC2LI1, EVC2, TCTN1, TCTN2, TCTN3, TMEM17, TMEM216, TMEM237, TMEM67
Group 10	Protein (de)phosphorylation/Signal transduction (signaling-related group)	31	ALKAL2, AXL, CSNK2A1, DIRAS3, EGFR, EPHA10, EPHA8, ERBB2, GPC1, IGF1R, INS, INSR, KRAS, LRRK2, MAP2K1, MAPK6, NRAS, NTRK1, NTRK3, PEAK1, PPM1A, PPP1CA, PPP1CB, PPP1CC, PRKACA, PTCH1, PTPN1, RET, RHBDF2, RMDN3, RRAS2
Group 11	Metabolism of carbohydrates, lipids, proteins, amino acids and nucleotides (metabolism-related group)	20	ADPGK, APOB, ASPH, B3GAT1, B3GNT3, CEMIP, CEPT1, EGLN3, ELOVL5, GALNT2, GXYLT1, HSD17B11, HSD3B7, NAALADL1, NCEH1, NIT2, PAM, PDE3A, PIGT, UGDH
Group 12	Transport of small molecules, lipids and proteins (transport-related group)	13	ATP2A1, ATP2A2, CALU, CFTR, GJA1, GJD3, PANX1, PEX10, PXMP2, SLC1A5, STIM1, STOM, TFRC
Group 13	Other or unknown function	27	AGGF1, BLMH, CA10, CA9, CALML5, DNAJC22, DNAJC25, FNDC3A, GLT8D1, ITIH2, ITIH3, LMBR1L, LNPK, LRRC59, NARF, OTULINL, PLEKHA4, REEP5, S100A16, SIPA1L3, SPATS1, ST7, TOR1AIP2, TOR1B, TOR2A, TOR3A, VEZT
DNA, deoxyribonucleic acid; ER, endoplasmic reticulum; LAP1, lamina-associated polypeptide 1; RNA, ribonucleic acid.

## Sheet: Proteome_Groups
Supplementary Table S49. List of functional groups for the categorization of differentially expressed proteins identified in LAP1 E482A fibroblasts (from the study by Pereira et al. (2024) [32]). A total of 386 differentially expressed proteins were organized into 13 functional groups. For each group, the number of associated proteins as well as the lists of upregulated and downregulated proteins…
Group		Protein count	Upregulated proteins (gene name)	Downregulated proteins (gene name)
Group 1	Nuclear organization/Transcription regulation/DNA replication and repair (DNA-related group)	51	CHTF18, ELF1, ELL2, HOXA13, HPF1, IPO5, IRAK1BP1, LMCD1, LMNB1, MBD2, MEF2D, MORF4L2, NCOA5, NCOR2, NR2F2, NUCKS1, PARP14, RFC5, STAT5B, TMT1A, TONSL, WDR13, XRCC1, ZNF34	ALX4, ARID3B, BRD2, COPRS, CRABP2, CRTC2, CTR9, FABP5, GPN3, GTF2A1, HMGA2, IRF2BP1, KMT2C, NACC1, POLE, POLG, PTMS, RTF2, SMAD7, SPATA22, TSPYL5, UXT, XPO6, XRCC4, ZEB1, ZNF318, ZZEF1
Group 2	RNA processing and stability/Translation (RNA-related group)	23	DCP1A, IREB2, KHDRBS3, MARF1, MBLAC1, RBM27, SMN1, THG1L, TRIP4, WDR43	ASCC3, BICC1, CASC3, CNOT4, CNOT8, MSI2, PARN, PATL1, PPIG, RBBP6, RP9, SRPK2, TRMT6
Group 3	Protein processing in the ER/Protein (re)folding, stability and proteasomal degradation (proteostasis-related group)	24	ARIH2, COPS2, CRYAB, DCAF1, FBXO22, HSPB6, KBTBD6, KCTD2, RNF123, TSC1	CRELD2, CUL7, FBXO44, HSP90AA1, HSPA2, KCTD5, MAN1A1, MKLN1, OTUD4, STUB1, UBA1, UBE2Q1, UCHL1, WDR26
Group 4	Cellular detoxification and redox homeostasis (oxidative stress-related group)	18	ABCB6, ADH1B, ALDH3B1, CYP1B1, FRRS1, GGT5, GSS, GSTM4, NOS2, NQO1, SULT1A1	ABCC1, AKR1B1, AS3MT, CYB5R2, MGST1, PRDX6, TXNDC17
Group 5	Mitochondrial biogenesis, metabolism and oxidative phosphorylation/Apoptosis (mitochondria-related group)	13	ABAT, ATAD3B, MIPEP, NDUFA4L2, TMEM65, UQCC2	ACADS, BCL2L2, DGLUCY, HIBADH, OCIAD1, PRODH, PYROXD2
Group 6	Cytoskeleton organization/Vesicle-mediated protein trafficking/Cell cycle (cytoskeleton-related group)	63	AKTIP, AP1S2, ARFGEF2, BET1L, CALD1, CAMSAP2, CCDC186, CNN3, DMD, EPB41L2, FLNA, FLNB, INCENP, LPP, MICALL2, MYH11, MYL6, NCALD, NEDD1, PALLD, PKP1, PLS3, RBSN, RGP1, SCAMP2, STXBP5L, TMSB4X, TPM1, TPM4, TTC28	ANKRD13A, ARHGAP29, ARHGAP44, ARHGEF18, AVL9, BOD1, CAV2, CD163L1, CEP170B, DCTN2, EPB41L3, FLNC, LRP2, MACF1, PPL, RAB3B, RAB5C, RFLNB, SCRN1, SEC22B, SH3BP1, SNF8, SNX31, STX3, STXBP6, SV2B, TBC1D21, TES, TMOD2, TRAPPC9, TXLNG, WHAMM, WIPF2
Group 7	Lysosomal biogenesis and metabolism/Autophagy (lysosome-related group)	15	PIP4P1	ATG4B, ATP6V0D1, ATP6V1G1, CTSA, CTSB, CTSK, FUCA1, GLA, GNS, PIP4P2, SCOC, SNX30, TRIM16, VPS13A
Group 8	Innate and adaptive immunity/Inflammatory response (immunity-related group)	30	B2M, BTN2A1, CD9, CD99, CXCL12, FGG, GBP2, HLA-B, IL1RL2, LGALS3BP, LRRC32, MFGE8, PROCR, PSMB9, SAMD9, TFPI, TRIM5, TRIM65, TRIM7	ANXA1, ANXA5, CADM1, CARD16, ICAM1, MACIR, MAVS, MB21D2, PLAU, SERPINC1, TFPI2
Group 9	Cilium biogenesis and motility (cilium-related group)	5	SPAG1	DNAH8, DNAL1, DPCD, TAPT1
Group 10	Protein (de)phosphorylation/Signal transduction (signaling-related group)	48	ADGRF5, AMOT, CCNI, CELSR3, CRLF1, EPHB1, FYN, GABRP, HHIP, ITGA7, ITGA8, JAG1, MAP3K5, NEDD9, PALD1, PPP3R1, RELN, RRAS, RSU1, TINAGL1	ANKRD52, CDKN1A, CDKN2A, CPPED1, CTHRC1, EPHB6, FER, GPC6, GPRC5A, GRK6, GSKIP, HEG1, IRS2, MLKL, NBL1, NIBAN2, NPTN, NRBP2, PRKD1, PRKD2, PTEN, RALB, SDC3, SFRP1, SH2D4A, STK11IP, STK17A, STK4
Group 11	Metabolism of carbohydrates, lipids, proteins, amino acids and nucleotides (metabolism-related group)	34	CKB, FADS2, FKRP, GALNT16, MGAT4B, NADSYN1, NUDT15, PNPLA7, SMS	AGPAT3, ANPEP, APRT, B3GAT3, CPZ, CROT, DDHD2, EHHADH, EXT1, EXTL2, GALNT12, GAPDHS, GPI, HSD17B6, MBOAT7, MMP14, MMP2, MVK, NAA25, NAMPT, P4HTM, PKM, POFUT1, TMEM86A, ZDHHC20
Group 12	Transport of small molecules, lipids and proteins (transport-related group)	12	AQP1, SLC38A10, TMEM63A	OSBP2, RBP4, SEC14L2, SLC22A6, SLC2A1, SLC3A2, SLC9A7, TFRC, TRPC4
Group 13	Other or unknown function	50	ACAN, BGN, CALML5, CCDC180, CCDC87, CDH6, COL14A1, COL5A3, CPNE7, CRIP1, FAM174A, HEATR4, MAK16, OLFML2B, PNMA2, RNF17, RSRC2, SBSPON, SPOCK1, TMEM184B, TMEM209, ZFAND6	C19orf18, C1orf50, CCDC158, COL18A1, FAM47B, FIBIN, HAPLN1, IVL, LOXL1, MAB21L2, OVCH1, PDZRN3, PEX11B, PID1, PSG3, PSG5, RMDN2, RTN4, S100A16, SPATA20, TANC2, TCEAL4, TJAP1, TPRG1L, TSGA10, TSPAN4, TTPAL, USHBP1
DNA, deoxyribonucleic acid; ER, endoplasmic reticulum; LAP1, lamina-associated polypeptide 1; RNA, ribonucleic acid.

## Sheet: Group 2_Network
Supplementary Figure S3. PPI and gene–disease association network of ‘RNA processing and stability/Translation’ functional protein group. The network comprises differentially expressed proteins found in LAP1 E482A fibroblasts [32] as well as LAP1-interacting proteins (identified by gene name). The PPI data were retrieved from the STRING database [34] and the PPI network was constructed using the …

## Sheet: Group 4_Network
Supplementary Figure S4. PPI and gene–disease association network of ‘Cellular detoxification and redox homeostasis’ functional protein group. The network comprises differentially expressed proteins found in LAP1 E482A fibroblasts [32] as well as LAP1-interacting proteins (identified by gene name). The PPI data were retrieved from the STRING database [34] and the PPI network was constructed using…

## Sheet: Group 5_Network
Supplementary Figure S5. PPI and gene–disease association network of ‘Mitochondrial biogenesis, metabolism and oxidative phosphorylation/Apoptosis’ functional protein group. The network comprises differentially expressed proteins found in LAP1 E482A fibroblasts [32] as well as LAP1-interacting proteins (identified by gene name). The PPI data were retrieved from the STRING database [34] and the PP…

## Sheet: Group 6_Network
Supplementary Figure S6. PPI and gene–disease association network of ‘Cytoskeleton organization/Vesicle-mediated protein trafficking/Cell cycle’ functional protein group. The network comprises differentially expressed proteins found in LAP1 E482A fibroblasts [32] as well as LAP1-interacting proteins (identified by gene name). The PPI data were retrieved from the STRING database [34] and the PPI n…

## Sheet: Group 7_Network
Supplementary Figure S7. PPI and gene–disease association network of ‘Lysosomal biogenesis and metabolism/Autophagy’ functional protein group. The network comprises differentially expressed proteins found in LAP1 E482A fibroblasts [32] as well as LAP1-interacting proteins (identified by gene name). The PPI data were retrieved from the STRING database [34] and the PPI network was constructed using…

## Sheet: Group 8_Network
Supplementary Figure S8. PPI and gene–disease association network of ‘Innate and adaptive immunity/Inflammatory response’ functional protein group. The network comprises differentially expressed proteins found in LAP1 E482A fibroblasts [32] as well as LAP1-interacting proteins (identified by gene name). The PPI data were retrieved from the STRING database [34] and the PPI network was constructed …

[truncated: 19 more sheets: Group 9_Network, Group 10_Network, Group 11_Network, Group 12_Network, Group 13_Network, Group 1_Diseases, Group 2_Diseases, Group 3_Diseases, Group 4_Diseases, Group 5_Diseases, Group 6_Diseases, Group 7_Diseases, Group 8_Diseases, Group 9_Diseases, Group 10_Diseases, Group 11_Diseases, Group 12_Diseases, Group 13_Diseases, All_Diseases]
